# Supplementary material for: An affordable apparatus for fine‐controlled emulation of buzzing frequencies of bees for the testing hypothesis in buzz interactions
Source: Ecol Evol. 2018 Jul 12;8(15):7667–72. doi: 10.1002/ece3.4290 (PMC6106199; doi:10.1002/ece3.4290)
Supplement: Supplementary file 2 [file ECE3-8-7667-s002.xlsx]

## Sheet: data_f_150
Model,DPO2014
Firmware Version,1.25
Point Format,Y,
Horizontal Units,S,
Horizontal Scale,0.01,
Sample Interval,8e-07,
Filter Frequency,1e+08,
Record Length,125000,
Gating,0.0% to 100.0%,
Probe Attenuation,1,
Vertical Units,V,
Vertical Offset,0,
Vertical Scale,1,
Label,,
TIME,CH1,CH1 Peak Detect
-5.00000e-02,-2.16,-2.12
-4.99992e-02,-2.2,-2.2
-4.99984e-02,-2.16,-2.16
-4.99976e-02,-2.16,-2.2
-4.99968e-02,-2.16,-2.12
-4.99960e-02,-2.2,-2.2
-4.99952e-02,-2.16,-2.16
-4.99944e-02,-2.16,-2.2
-4.99936e-02,-2.16,-2.12
-4.99928e-02,-2.16,-2.2
-4.99920e-02,-2.16,-2.12
-4.99912e-02,-2.16,-2.2
-4.99904e-02,-2.16,-2.12
-4.99896e-02,-2.16,-2.2
-4.99888e-02,-2.2,-2.12
-4.99880e-02,-2.16,-2.2
-4.99872e-02,-2.16,-2.12
-4.99864e-02,-2.2,-2.2
-4.99856e-02,-2.16,-2.12
-4.99848e-02,-2.2,-2.2
-4.99840e-02,-2.2,-2.12
-4.99832e-02,-2.16,-2.2
-4.99824e-02,-2.16,-2.16
-4.99816e-02,-2.16,-2.2
-4.99808e-02,-2.16,-2.16
-4.99800e-02,-2.2,-2.2
-4.99792e-02,-2.2,-2.16
-4.99784e-02,-2.16,-2.2
-4.99776e-02,-2.2,-2.16
-4.99768e-02,-2.2,-2.24
-4.99760e-02,-2.16,-2.16
-4.99752e-02,-2.2,-2.24
-4.99744e-02,-2.16,-2.16
-4.99736e-02,-2.2,-2.2
-4.99728e-02,-2.2,-2.16
-4.99720e-02,-2.2,-2.2
-4.99712e-02,-2.2,-2.16
-4.99704e-02,-2.2,-2.24
-4.99696e-02,-2.16,-2.16
-4.99688e-02,-2.2,-2.2
-4.99680e-02,-2.2,-2.16
-4.99672e-02,-2.2,-2.24
-4.99664e-02,-2.2,-2.16
-4.99656e-02,-2.2,-2.24
-4.99648e-02,-2.2,-2.16
-4.99640e-02,-2.2,-2.24
-4.99632e-02,-2.2,-2.16
-4.99624e-02,-2.2,-2.24
-4.99616e-02,-2.2,-2.16
-4.99608e-02,-2.2,-2.24
-4.99600e-02,-2.2,-2.16
-4.99592e-02,-2.2,-2.24
-4.99584e-02,-2.2,-2.16
-4.99576e-02,-2.16,-2.24
-4.99568e-02,-2.16,-2.16
-4.99560e-02,-2.2,-2.24
-4.99552e-02,-2.16,-2.16
-4.99544e-02,-2.2,-2.24
-4.99536e-02,-2.2,-2.16
-4.99528e-02,-2.2,-2.24
-4.99520e-02,-2.2,-2.16
-4.99512e-02,-2.2,-2.24
-4.99504e-02,-2.2,-2.16
-4.99496e-02,-2.2,-2.24
-4.99488e-02,-2.2,-2.16
-4.99480e-02,-2.2,-2.24
-4.99472e-02,-2.2,-2.16
-4.99464e-02,-2.2,-2.24
-4.99456e-02,-2.2,-2.16
-4.99448e-02,-2.2,-2.24
-4.99440e-02,-2.2,-2.16
-4.99432e-02,-2.2,-2.24
-4.99424e-02,-2.2,-2.16
-4.99416e-02,-2.2,-2.24
-4.99408e-02,-2.2,-2.16
-4.99400e-02,-2.2,-2.24
-4.99392e-02,-2.2,-2.16
-4.99384e-02,-2.2,-2.24
-4.99376e-02,-2.2,-2.16
-4.99368e-02,-2.2,-2.24
-4.99360e-02,-2.2,-2.16
-4.99352e-02,-2.2,-2.24
-4.99344e-02,-2.2,-2.16
-4.99336e-02,-2.2,-2.24
-4.99328e-02,-2.2,-2.16
-4.99320e-02,-2.2,-2.24
-4.99312e-02,-2.2,-2.16
-4.99304e-02,-2.2,-2.24
-4.99296e-02,-2.2,-2.16
-4.99288e-02,-2.2,-2.24
-4.99280e-02,-2.2,-2.16
-4.99272e-02,-2.2,-2.24
-4.99264e-02,-2.2,-2.2
-4.99256e-02,-2.2,-2.24
-4.99248e-02,-2.2,-2.2
-4.99240e-02,-2.2,-2.24
-4.99232e-02,-2.2,-2.16
-4.99224e-02,-2.2,-2.24
-4.99216e-02,-2.2,-2.16
-4.99208e-02,-2.24,-2.24
-4.99200e-02,-2.2,-2.2
-4.99192e-02,-2.2,-2.24
-4.99184e-02,-2.24,-2.16
-4.99176e-02,-2.2,-2.24
-4.99168e-02,-2.2,-2.16
-4.99160e-02,-2.2,-2.24
-4.99152e-02,-2.24,-2.2
-4.99144e-02,-2.2,-2.24
-4.99136e-02,-2.24,-2.16
-4.99128e-02,-2.24,-2.24
-4.99120e-02,-2.24,-2.2
-4.99112e-02,-2.24,-2.24
-4.99104e-02,-2.2,-2.2
-4.99096e-02,-2.24,-2.28
-4.99088e-02,-2.24,-2.2
-4.99080e-02,-2.2,-2.28
-4.99072e-02,-2.24,-2.2
-4.99064e-02,-2.2,-2.28
-4.99056e-02,-2.2,-2.2
-4.99048e-02,-2.24,-2.24
-4.99040e-02,-2.24,-2.2
-4.99032e-02,-2.24,-2.28
-4.99024e-02,-2.24,-2.2
-4.99016e-02,-2.24,-2.28
-4.99008e-02,-2.24,-2.2
-4.99000e-02,-2.2,-2.28
-4.98992e-02,-2.24,-2.2
-4.98984e-02,-2.2,-2.28
-4.98976e-02,-2.2,-2.2
-4.98968e-02,-2.24,-2.24
-4.98960e-02,-2.24,-2.2
-4.98952e-02,-2.24,-2.28
-4.98944e-02,-2.24,-2.2
-4.98936e-02,-2.2,-2.28
-4.98928e-02,-2.2,-2.2
-4.98920e-02,-2.24,-2.28
-4.98912e-02,-2.24,-2.2
-4.98904e-02,-2.24,-2.28
-4.98896e-02,-2.24,-2.2
-4.98888e-02,-2.24,-2.28
-4.98880e-02,-2.24,-2.2
-4.98872e-02,-2.24,-2.28
-4.98864e-02,-2.2,-2.2
-4.98856e-02,-2.24,-2.28
-4.98848e-02,-2.24,-2.2
-4.98840e-02,-2.24,-2.28
-4.98832e-02,-2.24,-2.2
-4.98824e-02,-2.24,-2.28
-4.98816e-02,-2.24,-2.2
-4.98808e-02,-2.24,-2.28
-4.98800e-02,-2.2,-2.2
-4.98792e-02,-2.24,-2.28
-4.98784e-02,-2.24,-2.2
-4.98776e-02,-2.24,-2.28
-4.98768e-02,-2.24,-2.2
-4.98760e-02,-2.24,-2.28
-4.98752e-02,-2.24,-2.2
-4.98744e-02,-2.24,-2.28
-4.98736e-02,-2.24,-2.2
-4.98728e-02,-2.24,-2.28
-4.98720e-02,-2.24,-2.2
-4.98712e-02,-2.24,-2.28
-4.98704e-02,-2.28,-2.2
-4.98696e-02,-2.24,-2.28
-4.98688e-02,-2.24,-2.2
-4.98680e-02,-2.24,-2.28
-4.98672e-02,-2.24,-2.2
-4.98664e-02,-2.24,-2.28
-4.98656e-02,-2.24,-2.2
-4.98648e-02,-2.24,-2.28
-4.98640e-02,-2.24,-2.2
-4.98632e-02,-2.24,-2.28
-4.98624e-02,-2.28,-2.2
-4.98616e-02,-2.28,-2.28
-4.98608e-02,-2.24,-2.2
-4.98600e-02,-2.24,-2.28
-4.98592e-02,-2.24,-2.2
-4.98584e-02,-2.24,-2.28
-4.98576e-02,-2.24,-2.2
-4.98568e-02,-2.24,-2.28
-4.98560e-02,-2.24,-2.2
-4.98552e-02,-2.28,-2.28
-4.98544e-02,-2.28,-2.2
-4.98536e-02,-2.28,-2.28
-4.98528e-02,-2.28,-2.24
-4.98520e-02,-2.28,-2.32
-4.98512e-02,-2.28,-2.24
-4.98504e-02,-2.28,-2.32
-4.98496e-02,-2.28,-2.24
-4.98488e-02,-2.28,-2.32
-4.98480e-02,-2.24,-2.24
-4.98472e-02,-2.28,-2.28
-4.98464e-02,-2.24,-2.24
-4.98456e-02,-2.24,-2.32
-4.98448e-02,-2.24,-2.24
-4.98440e-02,-2.24,-2.28
-4.98432e-02,-2.24,-2.2
-4.98424e-02,-2.28,-2.28
-4.98416e-02,-2.24,-2.2
-4.98408e-02,-2.28,-2.28
-4.98400e-02,-2.28,-2.24
-4.98392e-02,-2.28,-2.32
-4.98384e-02,-2.28,-2.24
-4.98376e-02,-2.28,-2.32
-4.98368e-02,-2.28,-2.24
-4.98360e-02,-2.28,-2.32
-4.98352e-02,-2.28,-2.24
-4.98344e-02,-2.28,-2.32
-4.98336e-02,-2.28,-2.24
-4.98328e-02,-2.28,-2.32
-4.98320e-02,-2.28,-2.24
-4.98312e-02,-2.28,-2.32
-4.98304e-02,-2.28,-2.24
-4.98296e-02,-2.28,-2.32
-4.98288e-02,-2.28,-2.24
-4.98280e-02,-2.28,-2.32
-4.98272e-02,-2.28,-2.24
-4.98264e-02,-2.28,-2.32
-4.98256e-02,-2.28,-2.24
-4.98248e-02,-2.28,-2.32
-4.98240e-02,-2.28,-2.24
-4.98232e-02,-2.28,-2.32
-4.98224e-02,-2.28,-2.24
-4.98216e-02,-2.28,-2.32
-4.98208e-02,-2.28,-2.24
-4.98200e-02,-2.28,-2.32
-4.98192e-02,-2.28,-2.24
-4.98184e-02,-2.28,-2.32
-4.98176e-02,-2.28,-2.24
-4.98168e-02,-2.28,-2.32
-4.98160e-02,-2.28,-2.24
-4.98152e-02,-2.28,-2.32
-4.98144e-02,-2.24,-2.24
-4.98136e-02,-2.28,-2.32
-4.98128e-02,-2.28,-2.24
-4.98120e-02,-2.28,-2.32
-4.98112e-02,-2.28,-2.24
-4.98104e-02,-2.28,-2.32
-4.98096e-02,-2.28,-2.24
-4.98088e-02,-2.32,-2.32
-4.98080e-02,-2.28,-2.24
-4.98072e-02,-2.28,-2.32
-4.98064e-02,-2.28,-2.24
-4.98056e-02,-2.28,-2.32
-4.98048e-02,-2.28,-2.24
-4.98040e-02,-2.28,-2.32
-4.98032e-02,-2.28,-2.24
-4.98024e-02,-2.28,-2.32
-4.98016e-02,-2.28,-2.24
-4.98008e-02,-2.28,-2.32
-4.98000e-02,-2.28,-2.24
-4.97992e-02,-2.28,-2.32
-4.97984e-02,-2.28,-2.24
-4.97976e-02,-2.28,-2.32
-4.97968e-02,-2.28,-2.24
-4.97960e-02,-2.28,-2.32
-4.97952e-02,-2.28,-2.24
-4.97944e-02,-2.28,-2.32
-4.97936e-02,-2.32,-2.24
-4.97928e-02,-2.32,-2.32
-4.97920e-02,-2.28,-2.24
-4.97912e-02,-2.28,-2.36
-4.97904e-02,-2.28,-2.24
-4.97896e-02,-2.28,-2.32
-4.97888e-02,-2.28,-2.24
-4.97880e-02,-2.32,-2.32
-4.97872e-02,-2.28,-2.24
-4.97864e-02,-2.32,-2.32
-4.97856e-02,-2.28,-2.24
-4.97848e-02,-2.28,-2.32
-4.97840e-02,-2.28,-2.24
-4.97832e-02,-2.28,-2.32
-4.97824e-02,-2.32,-2.24
-4.97816e-02,-2.32,-2.32
-4.97808e-02,-2.32,-2.24
-4.97800e-02,-2.28,-2.32
-4.97792e-02,-2.28,-2.28
-4.97784e-02,-2.32,-2.32
-4.97776e-02,-2.32,-2.28
-4.97768e-02,-2.32,-2.36
-4.97760e-02,-2.32,-2.28
-4.97752e-02,-2.32,-2.36
-4.97744e-02,-2.32,-2.28
-4.97736e-02,-2.28,-2.36
-4.97728e-02,-2.32,-2.28
-4.97720e-02,-2.32,-2.36
-4.97712e-02,-2.32,-2.28
-4.97704e-02,-2.28,-2.36
-4.97696e-02,-2.32,-2.28
-4.97688e-02,-2.32,-2.32
-4.97680e-02,-2.32,-2.28
-4.97672e-02,-2.28,-2.32
-4.97664e-02,-2.32,-2.28
-4.97656e-02,-2.32,-2.32
-4.97648e-02,-2.32,-2.24
-4.97640e-02,-2.32,-2.32
-4.97632e-02,-2.32,-2.28
-4.97624e-02,-2.32,-2.36
-4.97616e-02,-2.32,-2.28
-4.97608e-02,-2.32,-2.32
-4.97600e-02,-2.32,-2.28
-4.97592e-02,-2.32,-2.36
-4.97584e-02,-2.32,-2.28
-4.97576e-02,-2.32,-2.36
-4.97568e-02,-2.32,-2.28
-4.97560e-02,-2.32,-2.36
-4.97552e-02,-2.32,-2.28
-4.97544e-02,-2.32,-2.36
-4.97536e-02,-2.32,-2.28
-4.97528e-02,-2.28,-2.36
-4.97520e-02,-2.28,-2.28
-4.97512e-02,-2.32,-2.36
-4.97504e-02,-2.32,-2.28
-4.97496e-02,-2.32,-2.36
-4.97488e-02,-2.32,-2.28
-4.97480e-02,-2.32,-2.36
-4.97472e-02,-2.32,-2.28
-4.97464e-02,-2.32,-2.36
-4.97456e-02,-2.32,-2.28
-4.97448e-02,-2.32,-2.36
-4.97440e-02,-2.32,-2.28
-4.97432e-02,-2.28,-2.36
-4.97424e-02,-2.32,-2.28
-4.97416e-02,-2.32,-2.36
-4.97408e-02,-2.32,-2.28
-4.97400e-02,-2.32,-2.36
-4.97392e-02,-2.32,-2.28
-4.97384e-02,-2.32,-2.36
-4.97376e-02,-2.32,-2.28
-4.97368e-02,-2.32,-2.36
-4.97360e-02,-2.32,-2.28
-4.97352e-02,-2.32,-2.36
-4.97344e-02,-2.32,-2.28
-4.97336e-02,-2.32,-2.36
-4.97328e-02,-2.32,-2.28
-4.97320e-02,-2.32,-2.36
-4.97312e-02,-2.32,-2.28
-4.97304e-02,-2.32,-2.36
-4.97296e-02,-2.32,-2.28
-4.97288e-02,-2.32,-2.36
-4.97280e-02,-2.32,-2.28
-4.97272e-02,-2.32,-2.36
-4.97264e-02,-2.32,-2.28
-4.97256e-02,-2.32,-2.36
-4.97248e-02,-2.32,-2.28
-4.97240e-02,-2.32,-2.36
-4.97232e-02,-2.32,-2.28
-4.97224e-02,-2.32,-2.36
-4.97216e-02,-2.32,-2.28
-4.97208e-02,-2.32,-2.36
-4.97200e-02,-2.32,-2.28
-4.97192e-02,-2.32,-2.36
-4.97184e-02,-2.32,-2.28
-4.97176e-02,-2.32,-2.36
-4.97168e-02,-2.32,-2.28
-4.97160e-02,-2.36,-2.36
-4.97152e-02,-2.32,-2.28
-4.97144e-02,-2.32,-2.36
-4.97136e-02,-2.32,-2.28
-4.97128e-02,-2.36,-2.36
-4.97120e-02,-2.32,-2.28
-4.97112e-02,-2.36,-2.36
-4.97104e-02,-2.32,-2.28
-4.97096e-02,-2.32,-2.36
-4.97088e-02,-2.32,-2.28
-4.97080e-02,-2.32,-2.36
-4.97072e-02,-2.36,-2.28
-4.97064e-02,-2.36,-2.36
-4.97056e-02,-2.36,-2.28
-4.97048e-02,-2.32,-2.36
-4.97040e-02,-2.36,-2.28
-4.97032e-02,-2.32,-2.36
-4.97024e-02,-2.32,-2.28
-4.97016e-02,-2.36,-2.36
-4.97008e-02,-2.32,-2.28
-4.97000e-02,-2.36,-2.36
-4.96992e-02,-2.36,-2.28
-4.96984e-02,-2.32,-2.36
-4.96976e-02,-2.32,-2.28
-4.96968e-02,-2.32,-2.4
-4.96960e-02,-2.36,-2.28
-4.96952e-02,-2.32,-2.36
-4.96944e-02,-2.36,-2.28
-4.96936e-02,-2.32,-2.36
-4.96928e-02,-2.32,-2.32
-4.96920e-02,-2.32,-2.36
-4.96912e-02,-2.36,-2.32
-4.96904e-02,-2.36,-2.36
-4.96896e-02,-2.32,-2.28
-4.96888e-02,-2.36,-2.36
-4.96880e-02,-2.36,-2.32
-4.96872e-02,-2.36,-2.4
-4.96864e-02,-2.36,-2.32
-4.96856e-02,-2.36,-2.4
-4.96848e-02,-2.32,-2.32
-4.96840e-02,-2.36,-2.4
-4.96832e-02,-2.36,-2.28
-4.96824e-02,-2.32,-2.4
-4.96816e-02,-2.36,-2.32
-4.96808e-02,-2.36,-2.4
-4.96800e-02,-2.36,-2.32
-4.96792e-02,-2.36,-2.4
-4.96784e-02,-2.36,-2.32
-4.96776e-02,-2.36,-2.4
-4.96768e-02,-2.36,-2.32
-4.96760e-02,-2.36,-2.4
-4.96752e-02,-2.36,-2.32
-4.96744e-02,-2.32,-2.36
-4.96736e-02,-2.36,-2.32
-4.96728e-02,-2.36,-2.4
-4.96720e-02,-2.36,-2.32
-4.96712e-02,-2.36,-2.4
-4.96704e-02,-2.36,-2.32
-4.96696e-02,-2.36,-2.4
-4.96688e-02,-2.36,-2.32
-4.96680e-02,-2.36,-2.4
-4.96672e-02,-2.36,-2.32
-4.96664e-02,-2.36,-2.4
-4.96656e-02,-2.36,-2.32
-4.96648e-02,-2.36,-2.4
-4.96640e-02,-2.36,-2.32
-4.96632e-02,-2.36,-2.4
-4.96624e-02,-2.36,-2.32
-4.96616e-02,-2.36,-2.4
-4.96608e-02,-2.36,-2.32
-4.96600e-02,-2.36,-2.4
-4.96592e-02,-2.36,-2.32
-4.96584e-02,-2.36,-2.4
-4.96576e-02,-2.36,-2.32
-4.96568e-02,-2.36,-2.4
-4.96560e-02,-2.36,-2.32
-4.96552e-02,-2.36,-2.4
-4.96544e-02,-2.36,-2.32
-4.96536e-02,-2.36,-2.4
-4.96528e-02,-2.36,-2.32
-4.96520e-02,-2.36,-2.4
-4.96512e-02,-2.36,-2.32
-4.96504e-02,-2.36,-2.4
-4.96496e-02,-2.36,-2.32
-4.96488e-02,-2.36,-2.4
-4.96480e-02,-2.36,-2.32
-4.96472e-02,-2.4,-2.4
-4.96464e-02,-2.36,-2.32
-4.96456e-02,-2.36,-2.4
-4.96448e-02,-2.36,-2.32
-4.96440e-02,-2.36,-2.4
-4.96432e-02,-2.36,-2.32
-4.96424e-02,-2.36,-2.4
-4.96416e-02,-2.36,-2.32
-4.96408e-02,-2.36,-2.4
-4.96400e-02,-2.36,-2.32
-4.96392e-02,-2.36,-2.4
-4.96384e-02,-2.36,-2.32
-4.96376e-02,-2.4,-2.4
-4.96368e-02,-2.36,-2.32
-4.96360e-02,-2.36,-2.4
-4.96352e-02,-2.36,-2.32
-4.96344e-02,-2.36,-2.4
-4.96336e-02,-2.36,-2.32
-4.96328e-02,-2.36,-2.4
-4.96320e-02,-2.36,-2.32
-4.96312e-02,-2.36,-2.4
-4.96304e-02,-2.36,-2.32
-4.96296e-02,-2.36,-2.4
-4.96288e-02,-2.4,-2.32
-4.96280e-02,-2.4,-2.4
-4.96272e-02,-2.36,-2.32
-4.96264e-02,-2.36,-2.4
-4.96256e-02,-2.4,-2.32
-4.96248e-02,-2.36,-2.4
-4.96240e-02,-2.36,-2.32
-4.96232e-02,-2.36,-2.4
-4.96224e-02,-2.4,-2.32
-4.96216e-02,-2.4,-2.4
-4.96208e-02,-2.36,-2.32
-4.96200e-02,-2.36,-2.4
-4.96192e-02,-2.36,-2.32
-4.96184e-02,-2.36,-2.4
-4.96176e-02,-2.36,-2.32
-4.96168e-02,-2.36,-2.4
-4.96160e-02,-2.36,-2.32
-4.96152e-02,-2.4,-2.4
-4.96144e-02,-2.36,-2.32
-4.96136e-02,-2.36,-2.4
-4.96128e-02,-2.36,-2.32
-4.96120e-02,-2.36,-2.4
-4.96112e-02,-2.36,-2.32
-4.96104e-02,-2.4,-2.4
-4.96096e-02,-2.36,-2.32
-4.96088e-02,-2.4,-2.4
-4.96080e-02,-2.36,-2.36
-4.96072e-02,-2.36,-2.4
-4.96064e-02,-2.36,-2.32
-4.96056e-02,-2.36,-2.4
-4.96048e-02,-2.4,-2.32
-4.96040e-02,-2.4,-2.4
-4.96032e-02,-2.36,-2.36
-4.96024e-02,-2.4,-2.44
-4.96016e-02,-2.4,-2.36
-4.96008e-02,-2.4,-2.4
-4.96000e-02,-2.4,-2.32
-4.95992e-02,-2.4,-2.4
-4.95984e-02,-2.36,-2.32
-4.95976e-02,-2.36,-2.4
-4.95968e-02,-2.4,-2.32
-4.95960e-02,-2.36,-2.4
-4.95952e-02,-2.4,-2.32
-4.95944e-02,-2.4,-2.4
-4.95936e-02,-2.4,-2.36
-4.95928e-02,-2.4,-2.4
-4.95920e-02,-2.4,-2.36
-4.95912e-02,-2.4,-2.44
-4.95904e-02,-2.36,-2.36
-4.95896e-02,-2.4,-2.44
-4.95888e-02,-2.4,-2.36
-4.95880e-02,-2.4,-2.44
-4.95872e-02,-2.4,-2.36
-4.95864e-02,-2.4,-2.4
-4.95856e-02,-2.4,-2.36
-4.95848e-02,-2.4,-2.44
-4.95840e-02,-2.4,-2.36
-4.95832e-02,-2.4,-2.4
-4.95824e-02,-2.36,-2.36
-4.95816e-02,-2.4,-2.4
-4.95808e-02,-2.36,-2.36
-4.95800e-02,-2.36,-2.44
-4.95792e-02,-2.4,-2.36
-4.95784e-02,-2.4,-2.44
-4.95776e-02,-2.4,-2.36
-4.95768e-02,-2.36,-2.44
-4.95760e-02,-2.4,-2.36
-4.95752e-02,-2.4,-2.44
-4.95744e-02,-2.4,-2.36
-4.95736e-02,-2.4,-2.44
-4.95728e-02,-2.4,-2.36
-4.95720e-02,-2.4,-2.44
-4.95712e-02,-2.4,-2.36
-4.95704e-02,-2.4,-2.44
-4.95696e-02,-2.4,-2.36
-4.95688e-02,-2.4,-2.44
-4.95680e-02,-2.4,-2.36
-4.95672e-02,-2.4,-2.44
-4.95664e-02,-2.4,-2.36
-4.95656e-02,-2.4,-2.44
-4.95648e-02,-2.4,-2.36
-4.95640e-02,-2.4,-2.44
-4.95632e-02,-2.4,-2.36
-4.95624e-02,-2.4,-2.44
-4.95616e-02,-2.4,-2.36
-4.95608e-02,-2.44,-2.44
-4.95600e-02,-2.4,-2.36
-4.95592e-02,-2.4,-2.44
-4.95584e-02,-2.4,-2.36
-4.95576e-02,-2.4,-2.44
-4.95568e-02,-2.44,-2.36
-4.95560e-02,-2.4,-2.44
-4.95552e-02,-2.4,-2.36
-4.95544e-02,-2.4,-2.44
-4.95536e-02,-2.4,-2.36
-4.95528e-02,-2.4,-2.44
-4.95520e-02,-2.4,-2.36
-4.95512e-02,-2.4,-2.44
-4.95504e-02,-2.4,-2.36
-4.95496e-02,-2.4,-2.44
-4.95488e-02,-2.4,-2.36
-4.95480e-02,-2.4,-2.44
-4.95472e-02,-2.4,-2.36
-4.95464e-02,-2.44,-2.44
-4.95456e-02,-2.4,-2.36
-4.95448e-02,-2.4,-2.44
-4.95440e-02,-2.4,-2.36
-4.95432e-02,-2.4,-2.44
-4.95424e-02,-2.44,-2.36
-4.95416e-02,-2.4,-2.44
-4.95408e-02,-2.4,-2.36
-4.95400e-02,-2.4,-2.44
-4.95392e-02,-2.4,-2.36
-4.95384e-02,-2.4,-2.44
-4.95376e-02,-2.4,-2.36
-4.95368e-02,-2.4,-2.44
-4.95360e-02,-2.4,-2.36
-4.95352e-02,-2.4,-2.44
-4.95344e-02,-2.44,-2.36
-4.95336e-02,-2.4,-2.44
-4.95328e-02,-2.4,-2.36
-4.95320e-02,-2.4,-2.44
-4.95312e-02,-2.4,-2.36
-4.95304e-02,-2.4,-2.44
-4.95296e-02,-2.4,-2.36
-4.95288e-02,-2.44,-2.44
-4.95280e-02,-2.4,-2.36
-4.95272e-02,-2.4,-2.44
-4.95264e-02,-2.4,-2.36
-4.95256e-02,-2.4,-2.44
-4.95248e-02,-2.4,-2.36
-4.95240e-02,-2.4,-2.44
-4.95232e-02,-2.4,-2.36
-4.95224e-02,-2.4,-2.44
-4.95216e-02,-2.4,-2.36
-4.95208e-02,-2.4,-2.44
-4.95200e-02,-2.4,-2.36
-4.95192e-02,-2.4,-2.44
-4.95184e-02,-2.4,-2.36
-4.95176e-02,-2.44,-2.44
-4.95168e-02,-2.44,-2.36
-4.95160e-02,-2.4,-2.44
-4.95152e-02,-2.44,-2.36
-4.95144e-02,-2.4,-2.44
-4.95136e-02,-2.44,-2.36
-4.95128e-02,-2.4,-2.44
-4.95120e-02,-2.4,-2.36
-4.95112e-02,-2.4,-2.44
-4.95104e-02,-2.4,-2.36
-4.95096e-02,-2.44,-2.44
-4.95088e-02,-2.44,-2.36
-4.95080e-02,-2.4,-2.44
-4.95072e-02,-2.44,-2.36
-4.95064e-02,-2.44,-2.44
-4.95056e-02,-2.4,-2.36
-4.95048e-02,-2.4,-2.44
-4.95040e-02,-2.44,-2.36
-4.95032e-02,-2.4,-2.44
-4.95024e-02,-2.44,-2.36
-4.95016e-02,-2.4,-2.44
-4.95008e-02,-2.44,-2.36
-4.95000e-02,-2.4,-2.44
-4.94992e-02,-2.4,-2.4
-4.94984e-02,-2.4,-2.44
-4.94976e-02,-2.4,-2.36
-4.94968e-02,-2.4,-2.44
-4.94960e-02,-2.44,-2.36
-4.94952e-02,-2.4,-2.44
-4.94944e-02,-2.44,-2.36
-4.94936e-02,-2.4,-2.44
-4.94928e-02,-2.44,-2.36
-4.94920e-02,-2.44,-2.44
-4.94912e-02,-2.4,-2.4
-4.94904e-02,-2.44,-2.44
-4.94896e-02,-2.44,-2.36
-4.94888e-02,-2.44,-2.44
-4.94880e-02,-2.44,-2.36
-4.94872e-02,-2.44,-2.44
-4.94864e-02,-2.44,-2.4
-4.94856e-02,-2.44,-2.44
-4.94848e-02,-2.4,-2.4
-4.94840e-02,-2.44,-2.48
-4.94832e-02,-2.4,-2.4
-4.94824e-02,-2.4,-2.44
-4.94816e-02,-2.44,-2.36
-4.94808e-02,-2.44,-2.44
-4.94800e-02,-2.44,-2.4
-4.94792e-02,-2.4,-2.48
-4.94784e-02,-2.44,-2.4
-4.94776e-02,-2.44,-2.48
-4.94768e-02,-2.44,-2.4
-4.94760e-02,-2.44,-2.48
-4.94752e-02,-2.44,-2.4
-4.94744e-02,-2.44,-2.44
-4.94736e-02,-2.44,-2.4
-4.94728e-02,-2.4,-2.48
-4.94720e-02,-2.44,-2.4
-4.94712e-02,-2.4,-2.48
-4.94704e-02,-2.44,-2.4
-4.94696e-02,-2.44,-2.48
-4.94688e-02,-2.44,-2.4
-4.94680e-02,-2.44,-2.48
-4.94672e-02,-2.44,-2.4
-4.94664e-02,-2.44,-2.44
-4.94656e-02,-2.44,-2.36
-4.94648e-02,-2.44,-2.48
-4.94640e-02,-2.44,-2.4
-4.94632e-02,-2.44,-2.48
-4.94624e-02,-2.44,-2.4
-4.94616e-02,-2.44,-2.48
-4.94608e-02,-2.44,-2.4
-4.94600e-02,-2.44,-2.48
-4.94592e-02,-2.44,-2.4
-4.94584e-02,-2.44,-2.48
-4.94576e-02,-2.44,-2.4
-4.94568e-02,-2.44,-2.48
-4.94560e-02,-2.44,-2.4
-4.94552e-02,-2.44,-2.48
-4.94544e-02,-2.44,-2.36
-4.94536e-02,-2.44,-2.48
-4.94528e-02,-2.44,-2.4
-4.94520e-02,-2.44,-2.48
-4.94512e-02,-2.44,-2.4
-4.94504e-02,-2.44,-2.48
-4.94496e-02,-2.44,-2.4
-4.94488e-02,-2.44,-2.48
-4.94480e-02,-2.44,-2.4
-4.94472e-02,-2.44,-2.48
-4.94464e-02,-2.44,-2.4
-4.94456e-02,-2.44,-2.48
-4.94448e-02,-2.44,-2.4
-4.94440e-02,-2.44,-2.48
-4.94432e-02,-2.44,-2.4
-4.94424e-02,-2.44,-2.48
-4.94416e-02,-2.44,-2.4
-4.94408e-02,-2.44,-2.48
-4.94400e-02,-2.44,-2.4
-4.94392e-02,-2.44,-2.48
-4.94384e-02,-2.44,-2.4
-4.94376e-02,-2.44,-2.48
-4.94368e-02,-2.44,-2.4
-4.94360e-02,-2.44,-2.48
-4.94352e-02,-2.44,-2.4
-4.94344e-02,-2.44,-2.48
-4.94336e-02,-2.44,-2.4
-4.94328e-02,-2.44,-2.48
-4.94320e-02,-2.44,-2.4
-4.94312e-02,-2.44,-2.48
-4.94304e-02,-2.44,-2.4
-4.94296e-02,-2.44,-2.48
-4.94288e-02,-2.44,-2.4
-4.94280e-02,-2.4,-2.48
-4.94272e-02,-2.44,-2.4
-4.94264e-02,-2.48,-2.48
-4.94256e-02,-2.44,-2.4
-4.94248e-02,-2.44,-2.48
-4.94240e-02,-2.44,-2.4
-4.94232e-02,-2.44,-2.48
-4.94224e-02,-2.44,-2.4
-4.94216e-02,-2.48,-2.48
-4.94208e-02,-2.44,-2.4
-4.94200e-02,-2.44,-2.48
-4.94192e-02,-2.44,-2.4
-4.94184e-02,-2.44,-2.48
-4.94176e-02,-2.44,-2.4
-4.94168e-02,-2.44,-2.48
-4.94160e-02,-2.44,-2.4
-4.94152e-02,-2.44,-2.48
-4.94144e-02,-2.44,-2.4
-4.94136e-02,-2.44,-2.48
-4.94128e-02,-2.44,-2.4
-4.94120e-02,-2.44,-2.48
-4.94112e-02,-2.44,-2.4
-4.94104e-02,-2.44,-2.48
-4.94096e-02,-2.48,-2.4
-4.94088e-02,-2.48,-2.48
-4.94080e-02,-2.44,-2.4
-4.94072e-02,-2.44,-2.48
-4.94064e-02,-2.44,-2.4
-4.94056e-02,-2.44,-2.48
-4.94048e-02,-2.48,-2.4
-4.94040e-02,-2.44,-2.48
-4.94032e-02,-2.44,-2.4
-4.94024e-02,-2.44,-2.48
-4.94016e-02,-2.44,-2.4
-4.94008e-02,-2.44,-2.48
-4.94000e-02,-2.44,-2.4
-4.93992e-02,-2.44,-2.48
-4.93984e-02,-2.48,-2.4
-4.93976e-02,-2.44,-2.48
-4.93968e-02,-2.48,-2.4
-4.93960e-02,-2.44,-2.48
-4.93952e-02,-2.44,-2.4
-4.93944e-02,-2.44,-2.48
-4.93936e-02,-2.44,-2.4
-4.93928e-02,-2.44,-2.48
-4.93920e-02,-2.44,-2.4
-4.93912e-02,-2.44,-2.48
-4.93904e-02,-2.44,-2.4
-4.93896e-02,-2.44,-2.48
-4.93888e-02,-2.44,-2.4
-4.93880e-02,-2.44,-2.48
-4.93872e-02,-2.44,-2.4
-4.93864e-02,-2.48,-2.48
-4.93856e-02,-2.44,-2.4
-4.93848e-02,-2.44,-2.48
-4.93840e-02,-2.44,-2.4
-4.93832e-02,-2.44,-2.48
-4.93824e-02,-2.48,-2.4
-4.93816e-02,-2.44,-2.48
-4.93808e-02,-2.44,-2.4
-4.93800e-02,-2.48,-2.48
-4.93792e-02,-2.44,-2.4
-4.93784e-02,-2.44,-2.48
-4.93776e-02,-2.44,-2.4
-4.93768e-02,-2.44,-2.48
-4.93760e-02,-2.44,-2.4
-4.93752e-02,-2.44,-2.48
-4.93744e-02,-2.48,-2.4
-4.93736e-02,-2.44,-2.48
-4.93728e-02,-2.44,-2.4
-4.93720e-02,-2.48,-2.48
-4.93712e-02,-2.44,-2.4
-4.93704e-02,-2.44,-2.48
-4.93696e-02,-2.48,-2.4
-4.93688e-02,-2.44,-2.48
-4.93680e-02,-2.44,-2.4
-4.93672e-02,-2.48,-2.48
-4.93664e-02,-2.44,-2.4
-4.93656e-02,-2.44,-2.48
-4.93648e-02,-2.44,-2.4
-4.93640e-02,-2.44,-2.48
-4.93632e-02,-2.44,-2.4
-4.93624e-02,-2.44,-2.48
-4.93616e-02,-2.44,-2.44
-4.93608e-02,-2.48,-2.52
-4.93600e-02,-2.44,-2.44
-4.93592e-02,-2.44,-2.52
-4.93584e-02,-2.44,-2.4
-4.93576e-02,-2.44,-2.48
-4.93568e-02,-2.44,-2.4
-4.93560e-02,-2.44,-2.48
-4.93552e-02,-2.44,-2.4
-4.93544e-02,-2.48,-2.48
-4.93536e-02,-2.44,-2.4
-4.93528e-02,-2.44,-2.48
-4.93520e-02,-2.44,-2.4
-4.93512e-02,-2.44,-2.48
-4.93504e-02,-2.44,-2.4
-4.93496e-02,-2.44,-2.48
-4.93488e-02,-2.44,-2.4
-4.93480e-02,-2.48,-2.48
-4.93472e-02,-2.48,-2.4
-4.93464e-02,-2.44,-2.48
-4.93456e-02,-2.48,-2.4
-4.93448e-02,-2.44,-2.48
-4.93440e-02,-2.48,-2.4
-4.93432e-02,-2.44,-2.48
-4.93424e-02,-2.44,-2.4
-4.93416e-02,-2.44,-2.48
-4.93408e-02,-2.48,-2.4
-4.93400e-02,-2.44,-2.48
-4.93392e-02,-2.44,-2.44
-4.93384e-02,-2.48,-2.48
-4.93376e-02,-2.48,-2.4
-4.93368e-02,-2.44,-2.48
-4.93360e-02,-2.44,-2.44
-4.93352e-02,-2.44,-2.48
-4.93344e-02,-2.44,-2.4
-4.93336e-02,-2.48,-2.48
-4.93328e-02,-2.44,-2.4
-4.93320e-02,-2.48,-2.48
-4.93312e-02,-2.48,-2.4
-4.93304e-02,-2.48,-2.52
-4.93296e-02,-2.44,-2.4
-4.93288e-02,-2.48,-2.48
-4.93280e-02,-2.44,-2.4
-4.93272e-02,-2.44,-2.48
-4.93264e-02,-2.44,-2.4
-4.93256e-02,-2.44,-2.48
-4.93248e-02,-2.48,-2.44
-4.93240e-02,-2.48,-2.52
-4.93232e-02,-2.48,-2.4
-4.93224e-02,-2.48,-2.48
-4.93216e-02,-2.48,-2.4
-4.93208e-02,-2.48,-2.48
-4.93200e-02,-2.44,-2.4
-4.93192e-02,-2.44,-2.52
-4.93184e-02,-2.44,-2.4
-4.93176e-02,-2.48,-2.52
-4.93168e-02,-2.48,-2.4
-4.93160e-02,-2.44,-2.48
-4.93152e-02,-2.48,-2.4
-4.93144e-02,-2.44,-2.48
-4.93136e-02,-2.44,-2.4
-4.93128e-02,-2.48,-2.52
-4.93120e-02,-2.48,-2.4
-4.93112e-02,-2.44,-2.48
-4.93104e-02,-2.44,-2.4
-4.93096e-02,-2.48,-2.52
-4.93088e-02,-2.48,-2.4
-4.93080e-02,-2.48,-2.48
-4.93072e-02,-2.44,-2.44
-4.93064e-02,-2.44,-2.48
-4.93056e-02,-2.48,-2.4
-4.93048e-02,-2.48,-2.48
-4.93040e-02,-2.48,-2.4
-4.93032e-02,-2.48,-2.48
-4.93024e-02,-2.44,-2.4
-4.93016e-02,-2.48,-2.48
-4.93008e-02,-2.48,-2.4
-4.93000e-02,-2.48,-2.48
-4.92992e-02,-2.48,-2.44
-4.92984e-02,-2.44,-2.52
-4.92976e-02,-2.44,-2.44
-4.92968e-02,-2.48,-2.48
-4.92960e-02,-2.44,-2.44
-4.92952e-02,-2.48,-2.48
-4.92944e-02,-2.48,-2.4
-4.92936e-02,-2.48,-2.48
-4.92928e-02,-2.48,-2.4
-4.92920e-02,-2.48,-2.48
-4.92912e-02,-2.48,-2.44
-4.92904e-02,-2.48,-2.48
-4.92896e-02,-2.44,-2.44
-4.92888e-02,-2.48,-2.52
-4.92880e-02,-2.48,-2.4
-4.92872e-02,-2.48,-2.52
-4.92864e-02,-2.44,-2.44
-4.92856e-02,-2.48,-2.48
-4.92848e-02,-2.48,-2.44
-4.92840e-02,-2.48,-2.52
-4.92832e-02,-2.44,-2.44
-4.92824e-02,-2.48,-2.52
-4.92816e-02,-2.48,-2.44
-4.92808e-02,-2.48,-2.52
-4.92800e-02,-2.48,-2.44
-4.92792e-02,-2.48,-2.52
-4.92784e-02,-2.48,-2.44
-4.92776e-02,-2.48,-2.52
-4.92768e-02,-2.48,-2.44
-4.92760e-02,-2.44,-2.52
-4.92752e-02,-2.48,-2.4
-4.92744e-02,-2.48,-2.52
-4.92736e-02,-2.48,-2.44
-4.92728e-02,-2.48,-2.52
-4.92720e-02,-2.48,-2.4
-4.92712e-02,-2.48,-2.48
-4.92704e-02,-2.44,-2.44
-4.92696e-02,-2.48,-2.52
-4.92688e-02,-2.48,-2.44
-4.92680e-02,-2.48,-2.52
-4.92672e-02,-2.48,-2.44
-4.92664e-02,-2.48,-2.52
-4.92656e-02,-2.48,-2.44
-4.92648e-02,-2.44,-2.52
-4.92640e-02,-2.48,-2.44
-4.92632e-02,-2.44,-2.52
-4.92624e-02,-2.48,-2.4
-4.92616e-02,-2.44,-2.52
-4.92608e-02,-2.44,-2.44
-4.92600e-02,-2.44,-2.48
-4.92592e-02,-2.48,-2.44
-4.92584e-02,-2.48,-2.48
-4.92576e-02,-2.48,-2.4
-4.92568e-02,-2.48,-2.52
-4.92560e-02,-2.48,-2.44
-4.92552e-02,-2.48,-2.48
-4.92544e-02,-2.44,-2.44
-4.92536e-02,-2.48,-2.52
-4.92528e-02,-2.44,-2.44
-4.92520e-02,-2.48,-2.52
-4.92512e-02,-2.48,-2.44
-4.92504e-02,-2.48,-2.48
-4.92496e-02,-2.44,-2.44
-4.92488e-02,-2.48,-2.52
-4.92480e-02,-2.48,-2.44
-4.92472e-02,-2.48,-2.52
-4.92464e-02,-2.48,-2.44
-4.92456e-02,-2.48,-2.52
-4.92448e-02,-2.48,-2.44
-4.92440e-02,-2.48,-2.52
-4.92432e-02,-2.48,-2.44
-4.92424e-02,-2.48,-2.52
-4.92416e-02,-2.48,-2.44
-4.92408e-02,-2.48,-2.52
-4.92400e-02,-2.48,-2.44
-4.92392e-02,-2.48,-2.52
-4.92384e-02,-2.48,-2.44
-4.92376e-02,-2.48,-2.52
-4.92368e-02,-2.44,-2.44
-4.92360e-02,-2.44,-2.52
-4.92352e-02,-2.44,-2.44
-4.92344e-02,-2.48,-2.52
-4.92336e-02,-2.44,-2.44
-4.92328e-02,-2.48,-2.52
-4.92320e-02,-2.48,-2.44
-4.92312e-02,-2.48,-2.52
-4.92304e-02,-2.48,-2.44
-4.92296e-02,-2.48,-2.52
-4.92288e-02,-2.48,-2.44
-4.92280e-02,-2.48,-2.52
-4.92272e-02,-2.48,-2.44
-4.92264e-02,-2.48,-2.52
-4.92256e-02,-2.48,-2.44
-4.92248e-02,-2.48,-2.52
-4.92240e-02,-2.48,-2.44
-4.92232e-02,-2.48,-2.52
-4.92224e-02,-2.44,-2.44
-4.92216e-02,-2.48,-2.52
-4.92208e-02,-2.48,-2.44
-4.92200e-02,-2.48,-2.52
-4.92192e-02,-2.44,-2.44
-4.92184e-02,-2.48,-2.52
-4.92176e-02,-2.48,-2.44
-4.92168e-02,-2.48,-2.52
-4.92160e-02,-2.48,-2.44
-4.92152e-02,-2.48,-2.52
-4.92144e-02,-2.48,-2.44
-4.92136e-02,-2.48,-2.52
-4.92128e-02,-2.48,-2.44
-4.92120e-02,-2.48,-2.52
-4.92112e-02,-2.44,-2.44
-4.92104e-02,-2.48,-2.52
-4.92096e-02,-2.48,-2.44
-4.92088e-02,-2.48,-2.52
-4.92080e-02,-2.48,-2.44
-4.92072e-02,-2.44,-2.52
-4.92064e-02,-2.48,-2.44
-4.92056e-02,-2.48,-2.52
-4.92048e-02,-2.44,-2.44
-4.92040e-02,-2.48,-2.52
-4.92032e-02,-2.48,-2.44
-4.92024e-02,-2.48,-2.48
-4.92016e-02,-2.48,-2.4
-4.92008e-02,-2.48,-2.48
-4.92000e-02,-2.48,-2.44
-4.91992e-02,-2.48,-2.52
-4.91984e-02,-2.48,-2.44
-4.91976e-02,-2.52,-2.52
-4.91968e-02,-2.48,-2.44
-4.91960e-02,-2.48,-2.52
-4.91952e-02,-2.48,-2.44
-4.91944e-02,-2.48,-2.52
-4.91936e-02,-2.48,-2.44
-4.91928e-02,-2.48,-2.52
-4.91920e-02,-2.48,-2.44
-4.91912e-02,-2.48,-2.52
-4.91904e-02,-2.48,-2.44
-4.91896e-02,-2.48,-2.52
-4.91888e-02,-2.48,-2.44
-4.91880e-02,-2.48,-2.52
-4.91872e-02,-2.48,-2.44
-4.91864e-02,-2.48,-2.52
-4.91856e-02,-2.48,-2.44
-4.91848e-02,-2.48,-2.52
-4.91840e-02,-2.48,-2.44
-4.91832e-02,-2.44,-2.52
-4.91824e-02,-2.48,-2.44
-4.91816e-02,-2.48,-2.52
-4.91808e-02,-2.44,-2.44
-4.91800e-02,-2.48,-2.52
-4.91792e-02,-2.48,-2.44
-4.91784e-02,-2.48,-2.52
-4.91776e-02,-2.44,-2.44
-4.91768e-02,-2.48,-2.52
-4.91760e-02,-2.48,-2.44
-4.91752e-02,-2.48,-2.48
-4.91744e-02,-2.48,-2.44
-4.91736e-02,-2.48,-2.52
-4.91728e-02,-2.48,-2.44
-4.91720e-02,-2.48,-2.52
-4.91712e-02,-2.48,-2.44
-4.91704e-02,-2.48,-2.52
-4.91696e-02,-2.48,-2.44
-4.91688e-02,-2.48,-2.52
-4.91680e-02,-2.48,-2.44
-4.91672e-02,-2.48,-2.52
-4.91664e-02,-2.48,-2.44
-4.91656e-02,-2.48,-2.52
-4.91648e-02,-2.48,-2.44
-4.91640e-02,-2.48,-2.52
-4.91632e-02,-2.48,-2.44
-4.91624e-02,-2.48,-2.52
-4.91616e-02,-2.48,-2.44
-4.91608e-02,-2.48,-2.48
-4.91600e-02,-2.44,-2.44
-4.91592e-02,-2.48,-2.52
-4.91584e-02,-2.44,-2.44
-4.91576e-02,-2.48,-2.52
-4.91568e-02,-2.48,-2.44
-4.91560e-02,-2.44,-2.52
-4.91552e-02,-2.44,-2.44
-4.91544e-02,-2.44,-2.52
-4.91536e-02,-2.48,-2.44
-4.91528e-02,-2.48,-2.48
-4.91520e-02,-2.48,-2.44
-4.91512e-02,-2.48,-2.52
-4.91504e-02,-2.48,-2.44
-4.91496e-02,-2.48,-2.52
-4.91488e-02,-2.48,-2.44
-4.91480e-02,-2.48,-2.52
-4.91472e-02,-2.48,-2.44
-4.91464e-02,-2.48,-2.52
-4.91456e-02,-2.44,-2.44
-4.91448e-02,-2.48,-2.52
-4.91440e-02,-2.48,-2.44
-4.91432e-02,-2.48,-2.52
-4.91424e-02,-2.48,-2.44
-4.91416e-02,-2.48,-2.52
-4.91408e-02,-2.44,-2.44
-4.91400e-02,-2.48,-2.48
-4.91392e-02,-2.48,-2.4
-4.91384e-02,-2.48,-2.52
-4.91376e-02,-2.48,-2.4
-4.91368e-02,-2.52,-2.52
-4.91360e-02,-2.48,-2.44
-4.91352e-02,-2.44,-2.52
-4.91344e-02,-2.48,-2.44
-4.91336e-02,-2.48,-2.52
-4.91328e-02,-2.44,-2.44
-4.91320e-02,-2.48,-2.52
-4.91312e-02,-2.48,-2.44
-4.91304e-02,-2.48,-2.52
-4.91296e-02,-2.48,-2.44
-4.91288e-02,-2.48,-2.52
-4.91280e-02,-2.48,-2.44
-4.91272e-02,-2.44,-2.52
-4.91264e-02,-2.44,-2.44
-4.91256e-02,-2.48,-2.52
-4.91248e-02,-2.48,-2.44
-4.91240e-02,-2.48,-2.52
-4.91232e-02,-2.48,-2.44
-4.91224e-02,-2.48,-2.52
-4.91216e-02,-2.48,-2.44
-4.91208e-02,-2.44,-2.52
-4.91200e-02,-2.48,-2.44
-4.91192e-02,-2.48,-2.52
-4.91184e-02,-2.48,-2.44
-4.91176e-02,-2.48,-2.52
-4.91168e-02,-2.48,-2.44
-4.91160e-02,-2.48,-2.52
-4.91152e-02,-2.48,-2.44
-4.91144e-02,-2.44,-2.52
-4.91136e-02,-2.48,-2.44
-4.91128e-02,-2.48,-2.52
-4.91120e-02,-2.44,-2.44
-4.91112e-02,-2.48,-2.52
-4.91104e-02,-2.44,-2.44
-4.91096e-02,-2.48,-2.52
-4.91088e-02,-2.48,-2.44
-4.91080e-02,-2.48,-2.52
-4.91072e-02,-2.48,-2.44
-4.91064e-02,-2.48,-2.52
-4.91056e-02,-2.44,-2.44
-4.91048e-02,-2.48,-2.52
-4.91040e-02,-2.48,-2.44
-4.91032e-02,-2.48,-2.48
-4.91024e-02,-2.48,-2.44
-4.91016e-02,-2.48,-2.52
-4.91008e-02,-2.48,-2.44
-4.91000e-02,-2.48,-2.52
-4.90992e-02,-2.44,-2.44
-4.90984e-02,-2.48,-2.52
-4.90976e-02,-2.48,-2.44
-4.90968e-02,-2.48,-2.52
-4.90960e-02,-2.48,-2.44
-4.90952e-02,-2.48,-2.52
-4.90944e-02,-2.48,-2.44
-4.90936e-02,-2.48,-2.52
-4.90928e-02,-2.48,-2.44
-4.90920e-02,-2.48,-2.52
-4.90912e-02,-2.52,-2.44
-4.90904e-02,-2.48,-2.52
-4.90896e-02,-2.48,-2.44
-4.90888e-02,-2.48,-2.52
-4.90880e-02,-2.48,-2.44
-4.90872e-02,-2.48,-2.52
-4.90864e-02,-2.48,-2.44
-4.90856e-02,-2.48,-2.52
-4.90848e-02,-2.48,-2.44
-4.90840e-02,-2.48,-2.52
-4.90832e-02,-2.48,-2.44
-4.90824e-02,-2.48,-2.52
-4.90816e-02,-2.48,-2.44
-4.90808e-02,-2.44,-2.52
-4.90800e-02,-2.48,-2.44
-4.90792e-02,-2.48,-2.52
-4.90784e-02,-2.44,-2.44
-4.90776e-02,-2.48,-2.48
-4.90768e-02,-2.48,-2.4
-4.90760e-02,-2.48,-2.52
-4.90752e-02,-2.44,-2.44
-4.90744e-02,-2.48,-2.52
-4.90736e-02,-2.48,-2.44
-4.90728e-02,-2.44,-2.52
-4.90720e-02,-2.48,-2.4
-4.90712e-02,-2.48,-2.48
-4.90704e-02,-2.44,-2.44
-4.90696e-02,-2.48,-2.52
-4.90688e-02,-2.48,-2.4
-4.90680e-02,-2.48,-2.52
-4.90672e-02,-2.48,-2.44
-4.90664e-02,-2.48,-2.52
-4.90656e-02,-2.48,-2.44
-4.90648e-02,-2.48,-2.52
-4.90640e-02,-2.44,-2.44
-4.90632e-02,-2.44,-2.48
-4.90624e-02,-2.48,-2.44
-4.90616e-02,-2.48,-2.52
-4.90608e-02,-2.48,-2.4
-4.90600e-02,-2.48,-2.52
-4.90592e-02,-2.48,-2.44
-4.90584e-02,-2.48,-2.52
-4.90576e-02,-2.48,-2.44
-4.90568e-02,-2.48,-2.52
-4.90560e-02,-2.48,-2.44
-4.90552e-02,-2.48,-2.52
-4.90544e-02,-2.48,-2.44
-4.90536e-02,-2.48,-2.52
-4.90528e-02,-2.48,-2.44
-4.90520e-02,-2.48,-2.52
-4.90512e-02,-2.48,-2.4
-4.90504e-02,-2.44,-2.48
-4.90496e-02,-2.44,-2.44
-4.90488e-02,-2.48,-2.48
-4.90480e-02,-2.44,-2.4
-4.90472e-02,-2.48,-2.52
-4.90464e-02,-2.44,-2.4
-4.90456e-02,-2.48,-2.52
-4.90448e-02,-2.48,-2.4
-4.90440e-02,-2.44,-2.52
-4.90432e-02,-2.48,-2.44
-4.90424e-02,-2.44,-2.52
-4.90416e-02,-2.48,-2.44
-4.90408e-02,-2.48,-2.48
-4.90400e-02,-2.48,-2.4
-4.90392e-02,-2.44,-2.52
-4.90384e-02,-2.48,-2.44
-4.90376e-02,-2.48,-2.48
-4.90368e-02,-2.48,-2.44
-4.90360e-02,-2.44,-2.52
-4.90352e-02,-2.48,-2.4
-4.90344e-02,-2.44,-2.48
-4.90336e-02,-2.44,-2.4
-4.90328e-02,-2.48,-2.52
-4.90320e-02,-2.48,-2.44
-4.90312e-02,-2.48,-2.52
-4.90304e-02,-2.44,-2.4
-4.90296e-02,-2.44,-2.48
-4.90288e-02,-2.44,-2.4
-4.90280e-02,-2.44,-2.48
-4.90272e-02,-2.44,-2.4
-4.90264e-02,-2.48,-2.48
-4.90256e-02,-2.48,-2.4
-4.90248e-02,-2.44,-2.48
-4.90240e-02,-2.48,-2.4
-4.90232e-02,-2.48,-2.48
-4.90224e-02,-2.48,-2.4
-4.90216e-02,-2.48,-2.48
-4.90208e-02,-2.44,-2.4
-4.90200e-02,-2.48,-2.48
-4.90192e-02,-2.48,-2.4
-4.90184e-02,-2.48,-2.48
-4.90176e-02,-2.48,-2.4
-4.90168e-02,-2.48,-2.48
-4.90160e-02,-2.48,-2.4
-4.90152e-02,-2.48,-2.48
-4.90144e-02,-2.48,-2.4
-4.90136e-02,-2.48,-2.48
-4.90128e-02,-2.48,-2.44
-4.90120e-02,-2.48,-2.48
-4.90112e-02,-2.48,-2.4
-4.90104e-02,-2.48,-2.52
-4.90096e-02,-2.48,-2.44
-4.90088e-02,-2.48,-2.48
-4.90080e-02,-2.44,-2.44
-4.90072e-02,-2.44,-2.48
-4.90064e-02,-2.44,-2.4
-4.90056e-02,-2.44,-2.52
-4.90048e-02,-2.44,-2.44
-4.90040e-02,-2.44,-2.48
-4.90032e-02,-2.44,-2.4
-4.90024e-02,-2.44,-2.48
-4.90016e-02,-2.44,-2.4
-4.90008e-02,-2.48,-2.48
-4.90000e-02,-2.44,-2.4
-4.89992e-02,-2.44,-2.48
-4.89984e-02,-2.44,-2.4
-4.89976e-02,-2.44,-2.48
-4.89968e-02,-2.44,-2.4
-4.89960e-02,-2.44,-2.48
-4.89952e-02,-2.44,-2.4
-4.89944e-02,-2.44,-2.48
-4.89936e-02,-2.48,-2.4
-4.89928e-02,-2.44,-2.52
-4.89920e-02,-2.44,-2.4
-4.89912e-02,-2.44,-2.48
-4.89904e-02,-2.44,-2.4
-4.89896e-02,-2.44,-2.48
-4.89888e-02,-2.44,-2.4
-4.89880e-02,-2.44,-2.48
-4.89872e-02,-2.44,-2.4
-4.89864e-02,-2.44,-2.48
-4.89856e-02,-2.44,-2.4
-4.89848e-02,-2.44,-2.48
-4.89840e-02,-2.44,-2.4
-4.89832e-02,-2.44,-2.48
-4.89824e-02,-2.44,-2.4
-4.89816e-02,-2.44,-2.48
-4.89808e-02,-2.44,-2.4
-4.89800e-02,-2.44,-2.48
-4.89792e-02,-2.44,-2.4
-4.89784e-02,-2.48,-2.48
-4.89776e-02,-2.44,-2.4
-4.89768e-02,-2.44,-2.48
-4.89760e-02,-2.44,-2.4
-4.89752e-02,-2.44,-2.48
-4.89744e-02,-2.44,-2.4
-4.89736e-02,-2.48,-2.48
-4.89728e-02,-2.44,-2.4
-4.89720e-02,-2.44,-2.48
-4.89712e-02,-2.44,-2.4
-4.89704e-02,-2.44,-2.48
-4.89696e-02,-2.44,-2.4
-4.89688e-02,-2.44,-2.48
-4.89680e-02,-2.44,-2.4
-4.89672e-02,-2.44,-2.48
-4.89664e-02,-2.44,-2.4
-4.89656e-02,-2.44,-2.48
-4.89648e-02,-2.44,-2.4
-4.89640e-02,-2.44,-2.48
-4.89632e-02,-2.44,-2.4
-4.89624e-02,-2.48,-2.48
-4.89616e-02,-2.44,-2.4
-4.89608e-02,-2.44,-2.48
-4.89600e-02,-2.4,-2.4
-4.89592e-02,-2.44,-2.48
-4.89584e-02,-2.44,-2.4
-4.89576e-02,-2.44,-2.48
-4.89568e-02,-2.44,-2.4
-4.89560e-02,-2.44,-2.48
-4.89552e-02,-2.44,-2.4
-4.89544e-02,-2.4,-2.48
-4.89536e-02,-2.44,-2.4
-4.89528e-02,-2.44,-2.48
-4.89520e-02,-2.44,-2.4
-4.89512e-02,-2.44,-2.48
-4.89504e-02,-2.44,-2.4
-4.89496e-02,-2.44,-2.48
-4.89488e-02,-2.44,-2.4
-4.89480e-02,-2.48,-2.48
-4.89472e-02,-2.44,-2.4
-4.89464e-02,-2.4,-2.48
-4.89456e-02,-2.44,-2.4
-4.89448e-02,-2.44,-2.48
-4.89440e-02,-2.44,-2.4
-4.89432e-02,-2.44,-2.48
-4.89424e-02,-2.44,-2.4
-4.89416e-02,-2.4,-2.48
-4.89408e-02,-2.44,-2.4
-4.89400e-02,-2.44,-2.48
-4.89392e-02,-2.44,-2.4
-4.89384e-02,-2.44,-2.48
-4.89376e-02,-2.4,-2.4
-4.89368e-02,-2.44,-2.48
-4.89360e-02,-2.44,-2.4
-4.89352e-02,-2.44,-2.48
-4.89344e-02,-2.44,-2.4
-4.89336e-02,-2.44,-2.48
-4.89328e-02,-2.44,-2.4
-4.89320e-02,-2.44,-2.48
-4.89312e-02,-2.44,-2.4
-4.89304e-02,-2.44,-2.48
-4.89296e-02,-2.44,-2.4
-4.89288e-02,-2.44,-2.48
-4.89280e-02,-2.44,-2.4
-4.89272e-02,-2.44,-2.48
-4.89264e-02,-2.44,-2.4
-4.89256e-02,-2.44,-2.48
-4.89248e-02,-2.44,-2.4
-4.89240e-02,-2.44,-2.48
-4.89232e-02,-2.4,-2.4
-4.89224e-02,-2.44,-2.44
-4.89216e-02,-2.44,-2.4
-4.89208e-02,-2.4,-2.44
-4.89200e-02,-2.44,-2.36
-4.89192e-02,-2.4,-2.44
-4.89184e-02,-2.44,-2.4
-4.89176e-02,-2.4,-2.44
-4.89168e-02,-2.4,-2.36
-4.89160e-02,-2.44,-2.44
-4.89152e-02,-2.44,-2.4
-4.89144e-02,-2.4,-2.48
-4.89136e-02,-2.44,-2.4
-4.89128e-02,-2.44,-2.44
-4.89120e-02,-2.44,-2.4
-4.89112e-02,-2.44,-2.44
-4.89104e-02,-2.4,-2.36
-4.89096e-02,-2.4,-2.44
-4.89088e-02,-2.44,-2.36
-4.89080e-02,-2.4,-2.44
-4.89072e-02,-2.44,-2.36
-4.89064e-02,-2.44,-2.48
-4.89056e-02,-2.44,-2.36
-4.89048e-02,-2.44,-2.48
-4.89040e-02,-2.44,-2.4
-4.89032e-02,-2.4,-2.44
-4.89024e-02,-2.4,-2.36
-4.89016e-02,-2.44,-2.44
-4.89008e-02,-2.44,-2.36
-4.89000e-02,-2.4,-2.44
-4.88992e-02,-2.4,-2.36
-4.88984e-02,-2.4,-2.44
-4.88976e-02,-2.44,-2.36
-4.88968e-02,-2.44,-2.44
-4.88960e-02,-2.44,-2.36
-4.88952e-02,-2.4,-2.44
-4.88944e-02,-2.44,-2.36
-4.88936e-02,-2.44,-2.44
-4.88928e-02,-2.4,-2.36
-4.88920e-02,-2.4,-2.44
-4.88912e-02,-2.4,-2.4
-4.88904e-02,-2.4,-2.44
-4.88896e-02,-2.4,-2.4
-4.88888e-02,-2.44,-2.44
-4.88880e-02,-2.4,-2.36
-4.88872e-02,-2.4,-2.44
-4.88864e-02,-2.4,-2.4
-4.88856e-02,-2.4,-2.44
-4.88848e-02,-2.4,-2.36
-4.88840e-02,-2.4,-2.44
-4.88832e-02,-2.36,-2.36
-4.88824e-02,-2.4,-2.44
-4.88816e-02,-2.4,-2.36
-4.88808e-02,-2.44,-2.44
-4.88800e-02,-2.4,-2.36
-4.88792e-02,-2.4,-2.44
-4.88784e-02,-2.4,-2.36
-4.88776e-02,-2.4,-2.44
-4.88768e-02,-2.44,-2.36
-4.88760e-02,-2.44,-2.44
-4.88752e-02,-2.4,-2.36
-4.88744e-02,-2.44,-2.44
-4.88736e-02,-2.4,-2.36
-4.88728e-02,-2.4,-2.44
-4.88720e-02,-2.4,-2.36
-4.88712e-02,-2.4,-2.44
-4.88704e-02,-2.4,-2.36
-4.88696e-02,-2.4,-2.44
-4.88688e-02,-2.4,-2.36
-4.88680e-02,-2.44,-2.44
-4.88672e-02,-2.4,-2.36
-4.88664e-02,-2.4,-2.44
-4.88656e-02,-2.44,-2.36
-4.88648e-02,-2.44,-2.44
-4.88640e-02,-2.4,-2.36
-4.88632e-02,-2.4,-2.44
-4.88624e-02,-2.44,-2.36
-4.88616e-02,-2.4,-2.44
-4.88608e-02,-2.4,-2.36
-4.88600e-02,-2.4,-2.44
-4.88592e-02,-2.44,-2.36
-4.88584e-02,-2.36,-2.44
-4.88576e-02,-2.4,-2.36
-4.88568e-02,-2.4,-2.44
-4.88560e-02,-2.4,-2.36
-4.88552e-02,-2.4,-2.44
-4.88544e-02,-2.4,-2.36
-4.88536e-02,-2.4,-2.44
-4.88528e-02,-2.4,-2.36
-4.88520e-02,-2.4,-2.44
-4.88512e-02,-2.4,-2.36
-4.88504e-02,-2.4,-2.44
-4.88496e-02,-2.4,-2.36
-4.88488e-02,-2.4,-2.44
-4.88480e-02,-2.4,-2.36
-4.88472e-02,-2.36,-2.44
-4.88464e-02,-2.4,-2.36
-4.88456e-02,-2.4,-2.44
-4.88448e-02,-2.4,-2.36
-4.88440e-02,-2.4,-2.44
-4.88432e-02,-2.4,-2.36
-4.88424e-02,-2.4,-2.44
-4.88416e-02,-2.4,-2.36
-4.88408e-02,-2.4,-2.44
-4.88400e-02,-2.4,-2.36
-4.88392e-02,-2.4,-2.44
-4.88384e-02,-2.4,-2.36
-4.88376e-02,-2.4,-2.44
-4.88368e-02,-2.36,-2.36
-4.88360e-02,-2.4,-2.44
-4.88352e-02,-2.4,-2.36
-4.88344e-02,-2.4,-2.44
-4.88336e-02,-2.4,-2.36
-4.88328e-02,-2.4,-2.44
-4.88320e-02,-2.4,-2.36
-4.88312e-02,-2.4,-2.4
-4.88304e-02,-2.4,-2.36
-4.88296e-02,-2.4,-2.4
-4.88288e-02,-2.4,-2.36
-4.88280e-02,-2.4,-2.4
-4.88272e-02,-2.4,-2.32
-4.88264e-02,-2.4,-2.4
-4.88256e-02,-2.36,-2.36
-4.88248e-02,-2.36,-2.4
-4.88240e-02,-2.4,-2.36
-4.88232e-02,-2.4,-2.44
-4.88224e-02,-2.4,-2.36
-4.88216e-02,-2.4,-2.4
-4.88208e-02,-2.36,-2.36
-4.88200e-02,-2.4,-2.44
-4.88192e-02,-2.4,-2.36
-4.88184e-02,-2.4,-2.44
-4.88176e-02,-2.36,-2.36
-4.88168e-02,-2.4,-2.4
-4.88160e-02,-2.4,-2.36
-4.88152e-02,-2.36,-2.4
-4.88144e-02,-2.36,-2.36
-4.88136e-02,-2.36,-2.4
-4.88128e-02,-2.36,-2.32
-4.88120e-02,-2.4,-2.4
-4.88112e-02,-2.4,-2.36
-4.88104e-02,-2.36,-2.4
-4.88096e-02,-2.36,-2.36
-4.88088e-02,-2.36,-2.4
-4.88080e-02,-2.36,-2.36
-4.88072e-02,-2.36,-2.4
-4.88064e-02,-2.36,-2.32
-4.88056e-02,-2.36,-2.4
-4.88048e-02,-2.36,-2.32
-4.88040e-02,-2.4,-2.4
-4.88032e-02,-2.36,-2.32
-4.88024e-02,-2.36,-2.4
-4.88016e-02,-2.4,-2.32
-4.88008e-02,-2.4,-2.4
-4.88000e-02,-2.36,-2.32
-4.87992e-02,-2.36,-2.4
-4.87984e-02,-2.4,-2.32
-4.87976e-02,-2.36,-2.4
-4.87968e-02,-2.36,-2.32
-4.87960e-02,-2.36,-2.4
-4.87952e-02,-2.36,-2.32
-4.87944e-02,-2.36,-2.4
-4.87936e-02,-2.4,-2.32
-4.87928e-02,-2.36,-2.4
-4.87920e-02,-2.36,-2.32
-4.87912e-02,-2.36,-2.4
-4.87904e-02,-2.36,-2.32
-4.87896e-02,-2.36,-2.4
-4.87888e-02,-2.36,-2.32
-4.87880e-02,-2.36,-2.4
-4.87872e-02,-2.36,-2.32
-4.87864e-02,-2.36,-2.4
-4.87856e-02,-2.36,-2.32
-4.87848e-02,-2.36,-2.4
-4.87840e-02,-2.36,-2.32
-4.87832e-02,-2.36,-2.4
-4.87824e-02,-2.36,-2.32
-4.87816e-02,-2.36,-2.4
-4.87808e-02,-2.36,-2.32
-4.87800e-02,-2.36,-2.4
-4.87792e-02,-2.36,-2.32
-4.87784e-02,-2.36,-2.4
-4.87776e-02,-2.36,-2.32
-4.87768e-02,-2.36,-2.4
-4.87760e-02,-2.36,-2.32
-4.87752e-02,-2.36,-2.4
-4.87744e-02,-2.36,-2.32
-4.87736e-02,-2.36,-2.4
-4.87728e-02,-2.36,-2.32
-4.87720e-02,-2.36,-2.4
-4.87712e-02,-2.4,-2.32
-4.87704e-02,-2.36,-2.4
-4.87696e-02,-2.36,-2.32
-4.87688e-02,-2.36,-2.4
-4.87680e-02,-2.32,-2.32
-4.87672e-02,-2.36,-2.4
-4.87664e-02,-2.36,-2.32
-4.87656e-02,-2.36,-2.4
-4.87648e-02,-2.36,-2.32
-4.87640e-02,-2.36,-2.4
-4.87632e-02,-2.36,-2.32
-4.87624e-02,-2.36,-2.4
-4.87616e-02,-2.36,-2.32
-4.87608e-02,-2.36,-2.4
-4.87600e-02,-2.32,-2.32
-4.87592e-02,-2.36,-2.4
-4.87584e-02,-2.36,-2.32
-4.87576e-02,-2.36,-2.4
-4.87568e-02,-2.36,-2.32
-4.87560e-02,-2.36,-2.36
-4.87552e-02,-2.32,-2.32
-4.87544e-02,-2.36,-2.4
-4.87536e-02,-2.36,-2.32
-4.87528e-02,-2.36,-2.4
-4.87520e-02,-2.36,-2.32
-4.87512e-02,-2.36,-2.36
-4.87504e-02,-2.36,-2.32
-4.87496e-02,-2.36,-2.36
-4.87488e-02,-2.32,-2.32
-4.87480e-02,-2.36,-2.36
-4.87472e-02,-2.36,-2.28
-4.87464e-02,-2.36,-2.4
-4.87456e-02,-2.36,-2.32
-4.87448e-02,-2.36,-2.36
-4.87440e-02,-2.32,-2.32
-4.87432e-02,-2.36,-2.36
-4.87424e-02,-2.36,-2.32
-4.87416e-02,-2.32,-2.4
-4.87408e-02,-2.36,-2.28
-4.87400e-02,-2.32,-2.36
-4.87392e-02,-2.32,-2.28
-4.87384e-02,-2.36,-2.36
-4.87376e-02,-2.36,-2.28
-4.87368e-02,-2.32,-2.36
-4.87360e-02,-2.36,-2.28
-4.87352e-02,-2.32,-2.36
-4.87344e-02,-2.32,-2.28
-4.87336e-02,-2.32,-2.36
-4.87328e-02,-2.32,-2.28
-4.87320e-02,-2.32,-2.36
-4.87312e-02,-2.32,-2.28
-4.87304e-02,-2.32,-2.36
-4.87296e-02,-2.32,-2.28
-4.87288e-02,-2.36,-2.36
-4.87280e-02,-2.32,-2.28
-4.87272e-02,-2.32,-2.36
-4.87264e-02,-2.32,-2.28
-4.87256e-02,-2.32,-2.36
-4.87248e-02,-2.32,-2.28
-4.87240e-02,-2.32,-2.36
-4.87232e-02,-2.32,-2.28
-4.87224e-02,-2.32,-2.36
-4.87216e-02,-2.32,-2.28
-4.87208e-02,-2.32,-2.36
-4.87200e-02,-2.32,-2.28
-4.87192e-02,-2.32,-2.36
-4.87184e-02,-2.32,-2.28
-4.87176e-02,-2.32,-2.36
-4.87168e-02,-2.32,-2.28
-4.87160e-02,-2.32,-2.36
-4.87152e-02,-2.32,-2.28
-4.87144e-02,-2.32,-2.36
-4.87136e-02,-2.32,-2.28
-4.87128e-02,-2.32,-2.36
-4.87120e-02,-2.32,-2.28
-4.87112e-02,-2.32,-2.36
-4.87104e-02,-2.32,-2.28
-4.87096e-02,-2.32,-2.36
-4.87088e-02,-2.32,-2.28
-4.87080e-02,-2.32,-2.36
-4.87072e-02,-2.32,-2.28
-4.87064e-02,-2.32,-2.36
-4.87056e-02,-2.32,-2.28
-4.87048e-02,-2.32,-2.36
-4.87040e-02,-2.32,-2.28
-4.87032e-02,-2.32,-2.36
-4.87024e-02,-2.32,-2.28
-4.87016e-02,-2.32,-2.36
-4.87008e-02,-2.32,-2.28
-4.87000e-02,-2.32,-2.36
-4.86992e-02,-2.32,-2.28
-4.86984e-02,-2.32,-2.36
-4.86976e-02,-2.32,-2.28
-4.86968e-02,-2.28,-2.36
-4.86960e-02,-2.32,-2.28
-4.86952e-02,-2.32,-2.36
-4.86944e-02,-2.28,-2.28
-4.86936e-02,-2.32,-2.32
-4.86928e-02,-2.32,-2.28
-4.86920e-02,-2.32,-2.32
-4.86912e-02,-2.32,-2.28
-4.86904e-02,-2.28,-2.36
-4.86896e-02,-2.32,-2.28
-4.86888e-02,-2.32,-2.32
-4.86880e-02,-2.32,-2.28
-4.86872e-02,-2.32,-2.32
-4.86864e-02,-2.28,-2.28
-4.86856e-02,-2.32,-2.32
-4.86848e-02,-2.32,-2.28
-4.86840e-02,-2.32,-2.32
-4.86832e-02,-2.32,-2.28
-4.86824e-02,-2.28,-2.32
-4.86816e-02,-2.32,-2.24
-4.86808e-02,-2.28,-2.32
-4.86800e-02,-2.28,-2.24
-4.86792e-02,-2.28,-2.32
-4.86784e-02,-2.32,-2.28
-4.86776e-02,-2.28,-2.32
-4.86768e-02,-2.28,-2.24
-4.86760e-02,-2.28,-2.32
-4.86752e-02,-2.32,-2.24
-4.86744e-02,-2.28,-2.32
-4.86736e-02,-2.32,-2.24
-4.86728e-02,-2.28,-2.32
-4.86720e-02,-2.32,-2.24
-4.86712e-02,-2.28,-2.32
-4.86704e-02,-2.28,-2.24
-4.86696e-02,-2.32,-2.32
-4.86688e-02,-2.28,-2.24
-4.86680e-02,-2.28,-2.32
-4.86672e-02,-2.28,-2.24
-4.86664e-02,-2.32,-2.32
-4.86656e-02,-2.28,-2.24
-4.86648e-02,-2.28,-2.32
-4.86640e-02,-2.32,-2.24
-4.86632e-02,-2.28,-2.32
-4.86624e-02,-2.32,-2.24
-4.86616e-02,-2.28,-2.32
-4.86608e-02,-2.28,-2.24
-4.86600e-02,-2.28,-2.32
-4.86592e-02,-2.28,-2.24
-4.86584e-02,-2.28,-2.32
-4.86576e-02,-2.28,-2.24
-4.86568e-02,-2.28,-2.32
-4.86560e-02,-2.28,-2.24
-4.86552e-02,-2.28,-2.32
-4.86544e-02,-2.28,-2.24
-4.86536e-02,-2.28,-2.32
-4.86528e-02,-2.28,-2.24
-4.86520e-02,-2.28,-2.32
-4.86512e-02,-2.28,-2.24
-4.86504e-02,-2.28,-2.32
-4.86496e-02,-2.28,-2.24
-4.86488e-02,-2.28,-2.32
-4.86480e-02,-2.28,-2.24
-4.86472e-02,-2.28,-2.32
-4.86464e-02,-2.28,-2.24
-4.86456e-02,-2.28,-2.32
-4.86448e-02,-2.28,-2.24
-4.86440e-02,-2.24,-2.32
-4.86432e-02,-2.28,-2.24
-4.86424e-02,-2.24,-2.28
-4.86416e-02,-2.28,-2.24
-4.86408e-02,-2.28,-2.32
-4.86400e-02,-2.28,-2.24
-4.86392e-02,-2.28,-2.32
-4.86384e-02,-2.28,-2.24
-4.86376e-02,-2.28,-2.32
-4.86368e-02,-2.28,-2.24
-4.86360e-02,-2.28,-2.32
-4.86352e-02,-2.28,-2.24
-4.86344e-02,-2.24,-2.28
-4.86336e-02,-2.28,-2.24
-4.86328e-02,-2.24,-2.28
-4.86320e-02,-2.28,-2.24
-4.86312e-02,-2.28,-2.28
-4.86304e-02,-2.24,-2.24
-4.86296e-02,-2.24,-2.28
-4.86288e-02,-2.24,-2.24
-4.86280e-02,-2.24,-2.28
-4.86272e-02,-2.24,-2.2
-4.86264e-02,-2.24,-2.28
-4.86256e-02,-2.24,-2.2
-4.86248e-02,-2.24,-2.28
-4.86240e-02,-2.24,-2.2
-4.86232e-02,-2.28,-2.28
-4.86224e-02,-2.28,-2.24
-4.86216e-02,-2.24,-2.28
-4.86208e-02,-2.28,-2.24
-4.86200e-02,-2.24,-2.28
-4.86192e-02,-2.28,-2.24
-4.86184e-02,-2.24,-2.28
-4.86176e-02,-2.24,-2.2
-4.86168e-02,-2.24,-2.28
-4.86160e-02,-2.28,-2.24
-4.86152e-02,-2.24,-2.28
-4.86144e-02,-2.24,-2.2
-4.86136e-02,-2.2,-2.28
-4.86128e-02,-2.24,-2.2
-4.86120e-02,-2.24,-2.28
-4.86112e-02,-2.24,-2.2
-4.86104e-02,-2.24,-2.28
-4.86096e-02,-2.2,-2.2
-4.86088e-02,-2.24,-2.28
-4.86080e-02,-2.2,-2.2
-4.86072e-02,-2.24,-2.28
-4.86064e-02,-2.24,-2.2
-4.86056e-02,-2.24,-2.28
-4.86048e-02,-2.24,-2.2
-4.86040e-02,-2.28,-2.28
-4.86032e-02,-2.24,-2.2
-4.86024e-02,-2.24,-2.28
-4.86016e-02,-2.24,-2.2
-4.86008e-02,-2.24,-2.28
-4.86000e-02,-2.24,-2.2
-4.85992e-02,-2.24,-2.28
-4.85984e-02,-2.24,-2.2
-4.85976e-02,-2.2,-2.28
-4.85968e-02,-2.24,-2.2
-4.85960e-02,-2.2,-2.28
-4.85952e-02,-2.24,-2.2
-4.85944e-02,-2.24,-2.28
-4.85936e-02,-2.24,-2.2
-4.85928e-02,-2.24,-2.28
-4.85920e-02,-2.24,-2.2
-4.85912e-02,-2.24,-2.28
-4.85904e-02,-2.24,-2.2
-4.85896e-02,-2.2,-2.28
-4.85888e-02,-2.24,-2.2
-4.85880e-02,-2.24,-2.28
-4.85872e-02,-2.24,-2.2
-4.85864e-02,-2.2,-2.28
-4.85856e-02,-2.24,-2.2
-4.85848e-02,-2.2,-2.28
-4.85840e-02,-2.2,-2.2
-4.85832e-02,-2.2,-2.28
-4.85824e-02,-2.24,-2.2
-4.85816e-02,-2.2,-2.24
-4.85808e-02,-2.24,-2.16
-4.85800e-02,-2.2,-2.24
-4.85792e-02,-2.24,-2.16
-4.85784e-02,-2.24,-2.24
-4.85776e-02,-2.2,-2.2
-4.85768e-02,-2.2,-2.24
-4.85760e-02,-2.2,-2.16
-4.85752e-02,-2.2,-2.24
-4.85744e-02,-2.2,-2.2
-4.85736e-02,-2.2,-2.24
-4.85728e-02,-2.24,-2.16
-4.85720e-02,-2.24,-2.24
-4.85712e-02,-2.24,-2.16
-4.85704e-02,-2.2,-2.24
-4.85696e-02,-2.2,-2.2
-4.85688e-02,-2.24,-2.24
-4.85680e-02,-2.2,-2.2
-4.85672e-02,-2.2,-2.24
-4.85664e-02,-2.2,-2.16
-4.85656e-02,-2.2,-2.24
-4.85648e-02,-2.2,-2.16
-4.85640e-02,-2.2,-2.24
-4.85632e-02,-2.2,-2.16
-4.85624e-02,-2.2,-2.24
-4.85616e-02,-2.2,-2.16
-4.85608e-02,-2.2,-2.24
-4.85600e-02,-2.2,-2.16
-4.85592e-02,-2.2,-2.24
-4.85584e-02,-2.2,-2.16
-4.85576e-02,-2.2,-2.24
-4.85568e-02,-2.2,-2.16
-4.85560e-02,-2.2,-2.24
-4.85552e-02,-2.2,-2.16
-4.85544e-02,-2.2,-2.24
-4.85536e-02,-2.2,-2.16
-4.85528e-02,-2.2,-2.24
-4.85520e-02,-2.2,-2.16
-4.85512e-02,-2.2,-2.24
-4.85504e-02,-2.2,-2.16
-4.85496e-02,-2.16,-2.24
-4.85488e-02,-2.2,-2.16
-4.85480e-02,-2.2,-2.24
-4.85472e-02,-2.2,-2.16
-4.85464e-02,-2.2,-2.24
-4.85456e-02,-2.2,-2.16
-4.85448e-02,-2.2,-2.24
-4.85440e-02,-2.2,-2.16
-4.85432e-02,-2.2,-2.24
-4.85424e-02,-2.16,-2.16
-4.85416e-02,-2.2,-2.2
-4.85408e-02,-2.2,-2.16
-4.85400e-02,-2.2,-2.2
-4.85392e-02,-2.16,-2.16
-4.85384e-02,-2.16,-2.2
-4.85376e-02,-2.16,-2.16
-4.85368e-02,-2.16,-2.2
-4.85360e-02,-2.16,-2.12
-4.85352e-02,-2.16,-2.2
-4.85344e-02,-2.2,-2.16
-4.85336e-02,-2.2,-2.2
-4.85328e-02,-2.2,-2.16
-4.85320e-02,-2.16,-2.2
-4.85312e-02,-2.2,-2.16
-4.85304e-02,-2.2,-2.24
-4.85296e-02,-2.2,-2.16
-4.85288e-02,-2.16,-2.2
-4.85280e-02,-2.16,-2.16
-4.85272e-02,-2.16,-2.2
-4.85264e-02,-2.16,-2.12
-4.85256e-02,-2.2,-2.2
-4.85248e-02,-2.16,-2.16
-4.85240e-02,-2.16,-2.2
-4.85232e-02,-2.16,-2.12
-4.85224e-02,-2.16,-2.2
-4.85216e-02,-2.16,-2.12
-4.85208e-02,-2.16,-2.2
-4.85200e-02,-2.16,-2.12
-4.85192e-02,-2.2,-2.2
-4.85184e-02,-2.16,-2.12
-4.85176e-02,-2.16,-2.2
-4.85168e-02,-2.16,-2.12
-4.85160e-02,-2.16,-2.2
-4.85152e-02,-2.16,-2.16
-4.85144e-02,-2.16,-2.2
-4.85136e-02,-2.16,-2.12
-4.85128e-02,-2.16,-2.2
-4.85120e-02,-2.16,-2.12
-4.85112e-02,-2.16,-2.2
-4.85104e-02,-2.16,-2.12
-4.85096e-02,-2.16,-2.2
-4.85088e-02,-2.16,-2.12
-4.85080e-02,-2.16,-2.2
-4.85072e-02,-2.16,-2.12
-4.85064e-02,-2.16,-2.2
-4.85056e-02,-2.16,-2.12
-4.85048e-02,-2.16,-2.2
-4.85040e-02,-2.16,-2.12
-4.85032e-02,-2.16,-2.2
-4.85024e-02,-2.16,-2.12
-4.85016e-02,-2.16,-2.2
-4.85008e-02,-2.16,-2.12
-4.85000e-02,-2.16,-2.2
-4.84992e-02,-2.16,-2.12
-4.84984e-02,-2.16,-2.2
-4.84976e-02,-2.16,-2.12
-4.84968e-02,-2.16,-2.2
-4.84960e-02,-2.16,-2.12
-4.84952e-02,-2.16,-2.16
-4.84944e-02,-2.16,-2.12
-4.84936e-02,-2.16,-2.2
-4.84928e-02,-2.16,-2.12
-4.84920e-02,-2.12,-2.16
-4.84912e-02,-2.16,-2.12
-4.84904e-02,-2.16,-2.16
-4.84896e-02,-2.12,-2.12
-4.84888e-02,-2.16,-2.16
-4.84880e-02,-2.12,-2.12
-4.84872e-02,-2.12,-2.2
-4.84864e-02,-2.16,-2.12
-4.84856e-02,-2.16,-2.16
-4.84848e-02,-2.16,-2.12
-4.84840e-02,-2.16,-2.16
-4.84832e-02,-2.12,-2.12
-4.84824e-02,-2.12,-2.16
-4.84816e-02,-2.12,-2.12
-4.84808e-02,-2.12,-2.16
-4.84800e-02,-2.12,-2.12
-4.84792e-02,-2.16,-2.16
-4.84784e-02,-2.16,-2.12
-4.84776e-02,-2.16,-2.16
-4.84768e-02,-2.12,-2.12
-4.84760e-02,-2.16,-2.16
-4.84752e-02,-2.16,-2.08
-4.84744e-02,-2.12,-2.16
-4.84736e-02,-2.12,-2.12
-4.84728e-02,-2.12,-2.16
-4.84720e-02,-2.16,-2.12
-4.84712e-02,-2.12,-2.16
-4.84704e-02,-2.12,-2.12
-4.84696e-02,-2.12,-2.16
-4.84688e-02,-2.12,-2.08
-4.84680e-02,-2.12,-2.16
-4.84672e-02,-2.12,-2.08
-4.84664e-02,-2.12,-2.16
-4.84656e-02,-2.12,-2.08
-4.84648e-02,-2.12,-2.16
-4.84640e-02,-2.12,-2.08
-4.84632e-02,-2.12,-2.16
-4.84624e-02,-2.12,-2.08
-4.84616e-02,-2.12,-2.16
-4.84608e-02,-2.12,-2.08
-4.84600e-02,-2.12,-2.16
-4.84592e-02,-2.12,-2.08
-4.84584e-02,-2.12,-2.16
-4.84576e-02,-2.16,-2.08
-4.84568e-02,-2.12,-2.16
-4.84560e-02,-2.12,-2.08
-4.84552e-02,-2.12,-2.16
-4.84544e-02,-2.12,-2.08
-4.84536e-02,-2.12,-2.16
-4.84528e-02,-2.12,-2.08
-4.84520e-02,-2.12,-2.16
-4.84512e-02,-2.12,-2.08
-4.84504e-02,-2.12,-2.16
-4.84496e-02,-2.12,-2.08
-4.84488e-02,-2.12,-2.16
-4.84480e-02,-2.12,-2.08
-4.84472e-02,-2.08,-2.12
-4.84464e-02,-2.12,-2.08
-4.84456e-02,-2.08,-2.12
-4.84448e-02,-2.12,-2.08
-4.84440e-02,-2.12,-2.16
-4.84432e-02,-2.12,-2.08
-4.84424e-02,-2.12,-2.12
-4.84416e-02,-2.08,-2.08
-4.84408e-02,-2.08,-2.16
-4.84400e-02,-2.08,-2.08
-4.84392e-02,-2.12,-2.12
-4.84384e-02,-2.08,-2.08
-4.84376e-02,-2.08,-2.12
-4.84368e-02,-2.12,-2.08
-4.84360e-02,-2.08,-2.12
-4.84352e-02,-2.08,-2.08
-4.84344e-02,-2.08,-2.12
-4.84336e-02,-2.12,-2.08
-4.84328e-02,-2.12,-2.12
-4.84320e-02,-2.08,-2.08
-4.84312e-02,-2.08,-2.12
-4.84304e-02,-2.08,-2.08
-4.84296e-02,-2.08,-2.12
-4.84288e-02,-2.12,-2.08
-4.84280e-02,-2.08,-2.12
-4.84272e-02,-2.12,-2.08
-4.84264e-02,-2.12,-2.12
-4.84256e-02,-2.08,-2.04
-4.84248e-02,-2.08,-2.12
-4.84240e-02,-2.08,-2.08
-4.84232e-02,-2.08,-2.12
-4.84224e-02,-2.08,-2.04
-4.84216e-02,-2.12,-2.12
-4.84208e-02,-2.08,-2.04
-4.84200e-02,-2.08,-2.12
-4.84192e-02,-2.08,-2.04
-4.84184e-02,-2.08,-2.12
-4.84176e-02,-2.08,-2.04
-4.84168e-02,-2.08,-2.12
-4.84160e-02,-2.08,-2.04
-4.84152e-02,-2.08,-2.12
-4.84144e-02,-2.08,-2.04
-4.84136e-02,-2.08,-2.12
-4.84128e-02,-2.08,-2.04
[truncated: 123,015 more rows]

## Sheet: data_f_250
Model,DPO2014
Firmware Version,1.25
Point Format,Y,
Horizontal Units,S,
Horizontal Scale,0.004,
Sample Interval,3.2e-07,
Filter Frequency,1e+08,
Record Length,125000,
Gating,0.0% to 100.0%,
Probe Attenuation,1,
Vertical Units,V,
Vertical Offset,0,
Vertical Scale,0.5,
Label,,
TIME,CH1,CH1 Peak Detect
-2.00000e-02,0.14,0.18
-1.99997e-02,0.14,0.12
-1.99994e-02,0.14,0.18
-1.99990e-02,0.16,0.12
-1.99987e-02,0.16,0.16
-1.99984e-02,0.12,0.12
-1.99981e-02,0.14,0.16
-1.99978e-02,0.14,0.12
-1.99974e-02,0.14,0.16
-1.99971e-02,0.12,0.12
-1.99968e-02,0.14,0.16
-1.99965e-02,0.16,0.12
-1.99962e-02,0.16,0.16
-1.99958e-02,0.14,0.12
-1.99955e-02,0.16,0.16
-1.99952e-02,0.14,0.12
-1.99949e-02,0.16,0.16
-1.99946e-02,0.16,0.12
-1.99942e-02,0.16,0.18
-1.99939e-02,0.14,0.12
-1.99936e-02,0.14,0.18
-1.99933e-02,0.16,0.12
-1.99930e-02,0.16,0.18
-1.99926e-02,0.16,0.12
-1.99923e-02,0.16,0.18
-1.99920e-02,0.14,0.12
-1.99917e-02,0.16,0.18
-1.99914e-02,0.16,0.12
-1.99910e-02,0.14,0.18
-1.99907e-02,0.14,0.12
-1.99904e-02,0.18,0.18
-1.99901e-02,0.16,0.14
-1.99898e-02,0.16,0.18
-1.99894e-02,0.16,0.12
-1.99891e-02,0.16,0.18
-1.99888e-02,0.16,0.12
-1.99885e-02,0.14,0.18
-1.99882e-02,0.16,0.14
-1.99878e-02,0.16,0.18
-1.99875e-02,0.16,0.12
-1.99872e-02,0.16,0.18
-1.99869e-02,0.14,0.12
-1.99866e-02,0.14,0.18
-1.99862e-02,0.16,0.12
-1.99859e-02,0.16,0.16
-1.99856e-02,0.16,0.14
-1.99853e-02,0.14,0.18
-1.99850e-02,0.14,0.14
-1.99846e-02,0.16,0.18
-1.99843e-02,0.16,0.12
-1.99840e-02,0.14,0.18
-1.99837e-02,0.14,0.12
-1.99834e-02,0.16,0.18
-1.99830e-02,0.14,0.14
-1.99827e-02,0.14,0.18
-1.99824e-02,0.16,0.14
-1.99821e-02,0.14,0.18
-1.99818e-02,0.16,0.14
-1.99814e-02,0.16,0.18
-1.99811e-02,0.16,0.12
-1.99808e-02,0.16,0.18
-1.99805e-02,0.16,0.12
-1.99802e-02,0.16,0.18
-1.99798e-02,0.16,0.12
-1.99795e-02,0.16,0.18
-1.99792e-02,0.16,0.12
-1.99789e-02,0.16,0.18
-1.99786e-02,0.16,0.12
-1.99782e-02,0.14,0.18
-1.99779e-02,0.16,0.12
-1.99776e-02,0.14,0.18
-1.99773e-02,0.14,0.12
-1.99770e-02,0.14,0.18
-1.99766e-02,0.16,0.12
-1.99763e-02,0.16,0.18
-1.99760e-02,0.16,0.12
-1.99757e-02,0.16,0.18
-1.99754e-02,0.16,0.12
-1.99750e-02,0.16,0.18
-1.99747e-02,0.18,0.14
-1.99744e-02,0.14,0.18
-1.99741e-02,0.14,0.14
-1.99738e-02,0.16,0.18
-1.99734e-02,0.16,0.14
-1.99731e-02,0.14,0.18
-1.99728e-02,0.16,0.12
-1.99725e-02,0.16,0.18
-1.99722e-02,0.16,0.14
-1.99718e-02,0.14,0.18
-1.99715e-02,0.14,0.12
-1.99712e-02,0.16,0.18
-1.99709e-02,0.14,0.12
-1.99706e-02,0.16,0.18
-1.99702e-02,0.16,0.12
-1.99699e-02,0.16,0.18
-1.99696e-02,0.14,0.14
-1.99693e-02,0.14,0.18
-1.99690e-02,0.18,0.12
-1.99686e-02,0.16,0.18
-1.99683e-02,0.16,0.12
-1.99680e-02,0.16,0.18
-1.99677e-02,0.16,0.14
-1.99674e-02,0.16,0.18
-1.99670e-02,0.16,0.14
-1.99667e-02,0.16,0.18
-1.99664e-02,0.16,0.12
-1.99661e-02,0.16,0.18
-1.99658e-02,0.14,0.14
-1.99654e-02,0.16,0.18
-1.99651e-02,0.16,0.14
-1.99648e-02,0.16,0.18
-1.99645e-02,0.16,0.14
-1.99642e-02,0.16,0.18
-1.99638e-02,0.16,0.14
-1.99635e-02,0.16,0.18
-1.99632e-02,0.16,0.14
-1.99629e-02,0.16,0.18
-1.99626e-02,0.16,0.14
-1.99622e-02,0.16,0.18
-1.99619e-02,0.16,0.14
-1.99616e-02,0.16,0.18
-1.99613e-02,0.16,0.14
-1.99610e-02,0.16,0.18
-1.99606e-02,0.16,0.14
-1.99603e-02,0.16,0.18
-1.99600e-02,0.16,0.14
-1.99597e-02,0.16,0.18
-1.99594e-02,0.16,0.14
-1.99590e-02,0.16,0.18
-1.99587e-02,0.16,0.14
-1.99584e-02,0.16,0.18
-1.99581e-02,0.14,0.14
-1.99578e-02,0.16,0.18
-1.99574e-02,0.18,0.14
-1.99571e-02,0.16,0.18
-1.99568e-02,0.16,0.14
-1.99565e-02,0.16,0.18
-1.99562e-02,0.16,0.14
-1.99558e-02,0.16,0.18
-1.99555e-02,0.18,0.14
-1.99552e-02,0.16,0.18
-1.99549e-02,0.16,0.14
-1.99546e-02,0.16,0.18
-1.99542e-02,0.16,0.14
-1.99539e-02,0.16,0.2
-1.99536e-02,0.16,0.14
-1.99533e-02,0.16,0.18
-1.99530e-02,0.16,0.14
-1.99526e-02,0.18,0.18
-1.99523e-02,0.16,0.14
-1.99520e-02,0.16,0.18
-1.99517e-02,0.16,0.14
-1.99514e-02,0.18,0.2
-1.99510e-02,0.16,0.14
-1.99507e-02,0.18,0.18
-1.99504e-02,0.16,0.14
-1.99501e-02,0.16,0.2
-1.99498e-02,0.14,0.14
-1.99494e-02,0.16,0.18
-1.99491e-02,0.18,0.14
-1.99488e-02,0.16,0.18
-1.99485e-02,0.16,0.14
-1.99482e-02,0.16,0.2
-1.99478e-02,0.16,0.14
-1.99475e-02,0.18,0.18
-1.99472e-02,0.18,0.14
-1.99469e-02,0.16,0.18
-1.99466e-02,0.16,0.14
-1.99462e-02,0.16,0.18
-1.99459e-02,0.16,0.14
-1.99456e-02,0.14,0.2
-1.99453e-02,0.16,0.14
-1.99450e-02,0.16,0.18
-1.99446e-02,0.18,0.14
-1.99443e-02,0.18,0.18
-1.99440e-02,0.18,0.14
-1.99437e-02,0.16,0.2
-1.99434e-02,0.18,0.14
-1.99430e-02,0.18,0.18
-1.99427e-02,0.18,0.14
-1.99424e-02,0.16,0.18
-1.99421e-02,0.16,0.14
-1.99418e-02,0.16,0.18
-1.99414e-02,0.18,0.14
-1.99411e-02,0.18,0.2
-1.99408e-02,0.18,0.14
-1.99405e-02,0.16,0.2
-1.99402e-02,0.18,0.14
-1.99398e-02,0.18,0.18
-1.99395e-02,0.16,0.14
-1.99392e-02,0.16,0.18
-1.99389e-02,0.16,0.14
-1.99386e-02,0.18,0.2
-1.99382e-02,0.16,0.14
-1.99379e-02,0.16,0.2
-1.99376e-02,0.18,0.14
-1.99373e-02,0.16,0.2
-1.99370e-02,0.16,0.14
-1.99366e-02,0.16,0.2
-1.99363e-02,0.16,0.16
-1.99360e-02,0.16,0.18
-1.99357e-02,0.16,0.14
-1.99354e-02,0.16,0.2
-1.99350e-02,0.18,0.16
-1.99347e-02,0.18,0.2
-1.99344e-02,0.16,0.16
-1.99341e-02,0.16,0.2
-1.99338e-02,0.18,0.14
-1.99334e-02,0.16,0.2
-1.99331e-02,0.16,0.14
-1.99328e-02,0.16,0.2
-1.99325e-02,0.18,0.14
-1.99322e-02,0.16,0.2
-1.99318e-02,0.16,0.14
-1.99315e-02,0.16,0.18
-1.99312e-02,0.16,0.14
-1.99309e-02,0.16,0.18
-1.99306e-02,0.14,0.14
-1.99302e-02,0.16,0.2
-1.99299e-02,0.14,0.14
-1.99296e-02,0.16,0.18
-1.99293e-02,0.16,0.14
-1.99290e-02,0.16,0.2
-1.99286e-02,0.16,0.14
-1.99283e-02,0.16,0.2
-1.99280e-02,0.18,0.14
-1.99277e-02,0.16,0.18
-1.99274e-02,0.16,0.14
-1.99270e-02,0.16,0.18
-1.99267e-02,0.16,0.14
-1.99264e-02,0.16,0.18
-1.99261e-02,0.16,0.14
-1.99258e-02,0.18,0.2
-1.99254e-02,0.16,0.14
-1.99251e-02,0.16,0.2
-1.99248e-02,0.18,0.14
-1.99245e-02,0.18,0.2
-1.99242e-02,0.18,0.16
-1.99238e-02,0.18,0.2
-1.99235e-02,0.18,0.16
-1.99232e-02,0.2,0.2
-1.99229e-02,0.18,0.14
-1.99226e-02,0.18,0.2
-1.99222e-02,0.16,0.16
-1.99219e-02,0.16,0.2
-1.99216e-02,0.18,0.14
-1.99213e-02,0.18,0.2
-1.99210e-02,0.18,0.16
-1.99206e-02,0.16,0.2
-1.99203e-02,0.18,0.14
-1.99200e-02,0.16,0.2
-1.99197e-02,0.16,0.16
-1.99194e-02,0.16,0.2
-1.99190e-02,0.16,0.14
-1.99187e-02,0.18,0.2
-1.99184e-02,0.16,0.14
-1.99181e-02,0.18,0.2
-1.99178e-02,0.18,0.14
-1.99174e-02,0.18,0.2
-1.99171e-02,0.16,0.16
-1.99168e-02,0.16,0.2
-1.99165e-02,0.18,0.16
-1.99162e-02,0.18,0.2
-1.99158e-02,0.16,0.16
-1.99155e-02,0.18,0.2
-1.99152e-02,0.18,0.16
-1.99149e-02,0.18,0.2
-1.99146e-02,0.16,0.16
-1.99142e-02,0.18,0.2
-1.99139e-02,0.18,0.14
-1.99136e-02,0.18,0.2
-1.99133e-02,0.18,0.16
-1.99130e-02,0.18,0.2
-1.99126e-02,0.18,0.16
-1.99123e-02,0.18,0.22
-1.99120e-02,0.16,0.16
-1.99117e-02,0.18,0.2
-1.99114e-02,0.18,0.16
-1.99110e-02,0.18,0.2
-1.99107e-02,0.18,0.16
-1.99104e-02,0.2,0.2
-1.99101e-02,0.18,0.16
-1.99098e-02,0.18,0.2
-1.99094e-02,0.2,0.16
-1.99091e-02,0.18,0.2
-1.99088e-02,0.18,0.16
-1.99085e-02,0.18,0.2
-1.99082e-02,0.18,0.16
-1.99078e-02,0.18,0.2
-1.99075e-02,0.18,0.16
-1.99072e-02,0.18,0.2
-1.99069e-02,0.18,0.16
-1.99066e-02,0.18,0.2
-1.99062e-02,0.16,0.16
-1.99059e-02,0.18,0.2
-1.99056e-02,0.16,0.16
-1.99053e-02,0.2,0.2
-1.99050e-02,0.16,0.16
-1.99046e-02,0.18,0.2
-1.99043e-02,0.18,0.16
-1.99040e-02,0.18,0.2
-1.99037e-02,0.18,0.16
-1.99034e-02,0.18,0.2
-1.99030e-02,0.18,0.16
-1.99027e-02,0.18,0.2
-1.99024e-02,0.18,0.14
-1.99021e-02,0.18,0.2
-1.99018e-02,0.18,0.16
-1.99014e-02,0.18,0.2
-1.99011e-02,0.18,0.16
-1.99008e-02,0.18,0.22
-1.99005e-02,0.18,0.16
-1.99002e-02,0.18,0.2
-1.98998e-02,0.18,0.16
-1.98995e-02,0.18,0.22
-1.98992e-02,0.16,0.16
-1.98989e-02,0.18,0.2
-1.98986e-02,0.18,0.16
-1.98982e-02,0.18,0.2
-1.98979e-02,0.16,0.16
-1.98976e-02,0.16,0.2
-1.98973e-02,0.16,0.16
-1.98970e-02,0.2,0.2
-1.98966e-02,0.18,0.16
-1.98963e-02,0.16,0.2
-1.98960e-02,0.2,0.16
-1.98957e-02,0.18,0.2
-1.98954e-02,0.18,0.16
-1.98950e-02,0.18,0.2
-1.98947e-02,0.16,0.16
-1.98944e-02,0.18,0.2
-1.98941e-02,0.18,0.16
-1.98938e-02,0.16,0.2
-1.98934e-02,0.18,0.16
-1.98931e-02,0.18,0.2
-1.98928e-02,0.18,0.16
-1.98925e-02,0.18,0.2
-1.98922e-02,0.18,0.16
-1.98918e-02,0.16,0.2
-1.98915e-02,0.18,0.16
-1.98912e-02,0.16,0.22
-1.98909e-02,0.2,0.16
-1.98906e-02,0.18,0.2
-1.98902e-02,0.18,0.16
-1.98899e-02,0.18,0.2
-1.98896e-02,0.18,0.16
-1.98893e-02,0.2,0.22
-1.98890e-02,0.2,0.16
-1.98886e-02,0.2,0.22
-1.98883e-02,0.2,0.16
-1.98880e-02,0.18,0.22
-1.98877e-02,0.18,0.16
-1.98874e-02,0.18,0.22
-1.98870e-02,0.18,0.16
-1.98867e-02,0.18,0.22
-1.98864e-02,0.2,0.16
-1.98861e-02,0.2,0.2
-1.98858e-02,0.18,0.16
-1.98854e-02,0.18,0.22
-1.98851e-02,0.18,0.16
-1.98848e-02,0.2,0.22
-1.98845e-02,0.2,0.16
-1.98842e-02,0.2,0.22
-1.98838e-02,0.2,0.16
-1.98835e-02,0.2,0.22
-1.98832e-02,0.18,0.16
-1.98829e-02,0.18,0.22
-1.98826e-02,0.2,0.16
-1.98822e-02,0.2,0.22
-1.98819e-02,0.2,0.16
-1.98816e-02,0.18,0.22
-1.98813e-02,0.18,0.16
-1.98810e-02,0.2,0.22
-1.98806e-02,0.18,0.16
-1.98803e-02,0.18,0.22
-1.98800e-02,0.18,0.16
-1.98797e-02,0.2,0.2
-1.98794e-02,0.2,0.16
-1.98790e-02,0.18,0.2
-1.98787e-02,0.18,0.16
-1.98784e-02,0.2,0.22
-1.98781e-02,0.2,0.16
-1.98778e-02,0.18,0.22
-1.98774e-02,0.18,0.16
-1.98771e-02,0.18,0.2
-1.98768e-02,0.18,0.16
-1.98765e-02,0.18,0.22
-1.98762e-02,0.18,0.16
-1.98758e-02,0.2,0.2
-1.98755e-02,0.2,0.16
-1.98752e-02,0.18,0.2
-1.98749e-02,0.18,0.16
-1.98746e-02,0.18,0.22
-1.98742e-02,0.16,0.16
-1.98739e-02,0.18,0.2
-1.98736e-02,0.2,0.16
-1.98733e-02,0.2,0.2
-1.98730e-02,0.18,0.16
-1.98726e-02,0.22,0.2
-1.98723e-02,0.18,0.16
-1.98720e-02,0.2,0.22
-1.98717e-02,0.18,0.16
-1.98714e-02,0.18,0.22
-1.98710e-02,0.2,0.16
-1.98707e-02,0.2,0.2
-1.98704e-02,0.18,0.16
-1.98701e-02,0.2,0.22
-1.98698e-02,0.2,0.16
-1.98694e-02,0.2,0.22
-1.98691e-02,0.22,0.18
-1.98688e-02,0.2,0.22
-1.98685e-02,0.2,0.18
-1.98682e-02,0.2,0.22
-1.98678e-02,0.18,0.18
-1.98675e-02,0.2,0.22
-1.98672e-02,0.2,0.18
-1.98669e-02,0.2,0.22
-1.98666e-02,0.2,0.18
-1.98662e-02,0.2,0.22
-1.98659e-02,0.18,0.18
-1.98656e-02,0.2,0.22
-1.98653e-02,0.2,0.18
-1.98650e-02,0.2,0.22
-1.98646e-02,0.2,0.18
-1.98643e-02,0.2,0.22
-1.98640e-02,0.2,0.18
-1.98637e-02,0.2,0.22
-1.98634e-02,0.2,0.18
-1.98630e-02,0.18,0.22
-1.98627e-02,0.18,0.16
-1.98624e-02,0.2,0.22
-1.98621e-02,0.2,0.18
-1.98618e-02,0.2,0.22
-1.98614e-02,0.2,0.16
-1.98611e-02,0.18,0.22
-1.98608e-02,0.2,0.16
-1.98605e-02,0.18,0.22
-1.98602e-02,0.18,0.16
-1.98598e-02,0.2,0.22
-1.98595e-02,0.2,0.16
-1.98592e-02,0.2,0.22
-1.98589e-02,0.2,0.16
-1.98586e-02,0.2,0.22
-1.98582e-02,0.2,0.18
-1.98579e-02,0.2,0.22
-1.98576e-02,0.2,0.18
-1.98573e-02,0.22,0.22
-1.98570e-02,0.2,0.16
-1.98566e-02,0.18,0.22
-1.98563e-02,0.2,0.16
-1.98560e-02,0.2,0.22
-1.98557e-02,0.2,0.18
-1.98554e-02,0.2,0.22
-1.98550e-02,0.2,0.18
-1.98547e-02,0.2,0.22
-1.98544e-02,0.18,0.18
-1.98541e-02,0.2,0.22
-1.98538e-02,0.2,0.18
-1.98534e-02,0.2,0.22
-1.98531e-02,0.2,0.18
-1.98528e-02,0.2,0.22
-1.98525e-02,0.2,0.18
-1.98522e-02,0.2,0.22
-1.98518e-02,0.2,0.16
-1.98515e-02,0.2,0.22
-1.98512e-02,0.2,0.16
-1.98509e-02,0.2,0.22
-1.98506e-02,0.2,0.18
-1.98502e-02,0.2,0.22
-1.98499e-02,0.22,0.18
-1.98496e-02,0.18,0.22
-1.98493e-02,0.2,0.18
-1.98490e-02,0.2,0.22
-1.98486e-02,0.2,0.18
-1.98483e-02,0.22,0.22
-1.98480e-02,0.2,0.18
-1.98477e-02,0.2,0.22
-1.98474e-02,0.2,0.18
-1.98470e-02,0.2,0.22
-1.98467e-02,0.2,0.18
-1.98464e-02,0.22,0.22
-1.98461e-02,0.18,0.18
-1.98458e-02,0.2,0.22
-1.98454e-02,0.2,0.18
-1.98451e-02,0.18,0.24
-1.98448e-02,0.18,0.18
-1.98445e-02,0.18,0.22
-1.98442e-02,0.2,0.18
-1.98438e-02,0.2,0.22
-1.98435e-02,0.18,0.18
-1.98432e-02,0.2,0.22
-1.98429e-02,0.22,0.18
-1.98426e-02,0.2,0.22
-1.98422e-02,0.2,0.16
-1.98419e-02,0.2,0.22
-1.98416e-02,0.22,0.18
-1.98413e-02,0.2,0.24
-1.98410e-02,0.22,0.18
-1.98406e-02,0.2,0.24
-1.98403e-02,0.22,0.18
-1.98400e-02,0.2,0.22
-1.98397e-02,0.22,0.18
-1.98394e-02,0.22,0.24
-1.98390e-02,0.22,0.18
-1.98387e-02,0.22,0.24
-1.98384e-02,0.2,0.18
-1.98381e-02,0.2,0.24
-1.98378e-02,0.22,0.18
-1.98374e-02,0.22,0.24
-1.98371e-02,0.2,0.18
-1.98368e-02,0.2,0.24
-1.98365e-02,0.22,0.18
-1.98362e-02,0.2,0.24
-1.98358e-02,0.2,0.18
-1.98355e-02,0.2,0.24
-1.98352e-02,0.22,0.18
-1.98349e-02,0.2,0.24
-1.98346e-02,0.2,0.18
-1.98342e-02,0.18,0.24
-1.98339e-02,0.2,0.18
-1.98336e-02,0.22,0.22
-1.98333e-02,0.2,0.18
-1.98330e-02,0.22,0.22
-1.98326e-02,0.2,0.18
-1.98323e-02,0.2,0.24
-1.98320e-02,0.2,0.18
-1.98317e-02,0.2,0.24
-1.98314e-02,0.22,0.18
-1.98310e-02,0.22,0.22
-1.98307e-02,0.2,0.18
-1.98304e-02,0.22,0.22
-1.98301e-02,0.22,0.18
-1.98298e-02,0.2,0.22
-1.98294e-02,0.2,0.18
-1.98291e-02,0.22,0.22
-1.98288e-02,0.2,0.18
-1.98285e-02,0.2,0.22
-1.98282e-02,0.2,0.18
-1.98278e-02,0.22,0.22
-1.98275e-02,0.2,0.18
-1.98272e-02,0.22,0.22
-1.98269e-02,0.22,0.18
-1.98266e-02,0.2,0.22
-1.98262e-02,0.2,0.18
-1.98259e-02,0.22,0.24
-1.98256e-02,0.2,0.18
-1.98253e-02,0.2,0.24
-1.98250e-02,0.22,0.18
-1.98246e-02,0.22,0.24
-1.98243e-02,0.22,0.18
-1.98240e-02,0.2,0.24
-1.98237e-02,0.22,0.2
-1.98234e-02,0.2,0.24
-1.98230e-02,0.2,0.18
-1.98227e-02,0.2,0.24
-1.98224e-02,0.2,0.18
-1.98221e-02,0.22,0.24
-1.98218e-02,0.2,0.2
-1.98214e-02,0.2,0.24
-1.98211e-02,0.22,0.18
-1.98208e-02,0.22,0.24
-1.98205e-02,0.22,0.18
-1.98202e-02,0.2,0.24
-1.98198e-02,0.22,0.18
-1.98195e-02,0.22,0.24
-1.98192e-02,0.2,0.18
-1.98189e-02,0.2,0.24
-1.98186e-02,0.2,0.2
-1.98182e-02,0.22,0.24
-1.98179e-02,0.2,0.18
-1.98176e-02,0.2,0.24
-1.98173e-02,0.22,0.2
-1.98170e-02,0.22,0.24
-1.98166e-02,0.22,0.18
-1.98163e-02,0.22,0.24
-1.98160e-02,0.22,0.18
-1.98157e-02,0.2,0.24
-1.98154e-02,0.22,0.18
-1.98150e-02,0.2,0.24
-1.98147e-02,0.2,0.18
-1.98144e-02,0.22,0.24
-1.98141e-02,0.22,0.18
-1.98138e-02,0.2,0.22
-1.98134e-02,0.22,0.18
-1.98131e-02,0.22,0.24
-1.98128e-02,0.2,0.18
-1.98125e-02,0.22,0.24
-1.98122e-02,0.2,0.18
-1.98118e-02,0.2,0.24
-1.98115e-02,0.2,0.2
-1.98112e-02,0.2,0.24
-1.98109e-02,0.22,0.2
-1.98106e-02,0.2,0.24
-1.98102e-02,0.2,0.18
-1.98099e-02,0.22,0.24
-1.98096e-02,0.22,0.18
-1.98093e-02,0.22,0.26
-1.98090e-02,0.22,0.2
-1.98086e-02,0.22,0.24
-1.98083e-02,0.24,0.2
-1.98080e-02,0.24,0.24
-1.98077e-02,0.22,0.2
-1.98074e-02,0.24,0.24
-1.98070e-02,0.22,0.2
-1.98067e-02,0.2,0.24
-1.98064e-02,0.22,0.2
-1.98061e-02,0.24,0.26
-1.98058e-02,0.22,0.2
-1.98054e-02,0.2,0.24
-1.98051e-02,0.22,0.2
-1.98048e-02,0.22,0.24
-1.98045e-02,0.2,0.2
-1.98042e-02,0.2,0.24
-1.98038e-02,0.22,0.2
-1.98035e-02,0.22,0.24
-1.98032e-02,0.22,0.18
-1.98029e-02,0.22,0.24
-1.98026e-02,0.22,0.2
-1.98022e-02,0.2,0.24
-1.98019e-02,0.2,0.2
-1.98016e-02,0.2,0.24
-1.98013e-02,0.2,0.18
-1.98010e-02,0.22,0.24
-1.98006e-02,0.22,0.18
-1.98003e-02,0.22,0.24
-1.98000e-02,0.2,0.2
-1.97997e-02,0.22,0.24
-1.97994e-02,0.2,0.2
-1.97990e-02,0.22,0.24
-1.97987e-02,0.22,0.2
-1.97984e-02,0.22,0.24
-1.97981e-02,0.22,0.2
-1.97978e-02,0.22,0.24
-1.97974e-02,0.22,0.2
-1.97971e-02,0.22,0.24
-1.97968e-02,0.22,0.2
-1.97965e-02,0.22,0.24
-1.97962e-02,0.22,0.2
-1.97958e-02,0.22,0.24
-1.97955e-02,0.22,0.2
-1.97952e-02,0.24,0.24
-1.97949e-02,0.22,0.2
-1.97946e-02,0.22,0.24
-1.97942e-02,0.24,0.2
-1.97939e-02,0.22,0.24
-1.97936e-02,0.22,0.2
-1.97933e-02,0.22,0.26
-1.97930e-02,0.22,0.2
-1.97926e-02,0.24,0.26
-1.97923e-02,0.22,0.2
-1.97920e-02,0.22,0.26
-1.97917e-02,0.24,0.2
-1.97914e-02,0.22,0.24
-1.97910e-02,0.22,0.2
-1.97907e-02,0.22,0.24
-1.97904e-02,0.22,0.2
-1.97901e-02,0.22,0.24
-1.97898e-02,0.24,0.2
-1.97894e-02,0.22,0.24
-1.97891e-02,0.22,0.2
-1.97888e-02,0.24,0.26
-1.97885e-02,0.24,0.2
-1.97882e-02,0.22,0.26
-1.97878e-02,0.24,0.2
-1.97875e-02,0.24,0.24
-1.97872e-02,0.24,0.2
-1.97869e-02,0.22,0.24
-1.97866e-02,0.22,0.2
-1.97862e-02,0.22,0.26
-1.97859e-02,0.2,0.2
-1.97856e-02,0.24,0.26
-1.97853e-02,0.22,0.2
-1.97850e-02,0.22,0.24
-1.97846e-02,0.24,0.2
-1.97843e-02,0.22,0.24
-1.97840e-02,0.22,0.2
-1.97837e-02,0.22,0.26
-1.97834e-02,0.22,0.2
-1.97830e-02,0.22,0.24
-1.97827e-02,0.22,0.2
-1.97824e-02,0.22,0.24
-1.97821e-02,0.24,0.2
-1.97818e-02,0.22,0.24
-1.97814e-02,0.22,0.2
-1.97811e-02,0.24,0.26
-1.97808e-02,0.22,0.2
-1.97805e-02,0.22,0.24
-1.97802e-02,0.24,0.2
-1.97798e-02,0.22,0.26
-1.97795e-02,0.24,0.2
-1.97792e-02,0.24,0.26
-1.97789e-02,0.24,0.2
-1.97786e-02,0.22,0.26
-1.97782e-02,0.24,0.2
-1.97779e-02,0.24,0.26
-1.97776e-02,0.24,0.2
-1.97773e-02,0.22,0.26
-1.97770e-02,0.24,0.2
-1.97766e-02,0.24,0.26
-1.97763e-02,0.22,0.2
-1.97760e-02,0.24,0.26
-1.97757e-02,0.24,0.2
-1.97754e-02,0.24,0.26
-1.97750e-02,0.22,0.2
-1.97747e-02,0.22,0.26
-1.97744e-02,0.22,0.2
-1.97741e-02,0.22,0.26
-1.97738e-02,0.22,0.2
-1.97734e-02,0.22,0.24
-1.97731e-02,0.22,0.2
-1.97728e-02,0.22,0.24
-1.97725e-02,0.22,0.2
-1.97722e-02,0.22,0.24
-1.97718e-02,0.22,0.2
-1.97715e-02,0.24,0.26
-1.97712e-02,0.24,0.2
-1.97709e-02,0.22,0.24
-1.97706e-02,0.26,0.2
-1.97702e-02,0.24,0.26
-1.97699e-02,0.22,0.2
-1.97696e-02,0.22,0.26
-1.97693e-02,0.24,0.2
-1.97690e-02,0.24,0.26
-1.97686e-02,0.24,0.2
-1.97683e-02,0.24,0.26
-1.97680e-02,0.22,0.2
-1.97677e-02,0.24,0.26
-1.97674e-02,0.22,0.2
-1.97670e-02,0.22,0.26
-1.97667e-02,0.24,0.2
-1.97664e-02,0.22,0.26
-1.97661e-02,0.24,0.2
-1.97658e-02,0.24,0.26
-1.97654e-02,0.22,0.2
-1.97651e-02,0.24,0.26
-1.97648e-02,0.24,0.2
-1.97645e-02,0.24,0.26
-1.97642e-02,0.24,0.22
-1.97638e-02,0.22,0.26
-1.97635e-02,0.24,0.2
-1.97632e-02,0.22,0.26
-1.97629e-02,0.24,0.2
-1.97626e-02,0.24,0.26
-1.97622e-02,0.24,0.22
-1.97619e-02,0.24,0.26
-1.97616e-02,0.24,0.2
-1.97613e-02,0.24,0.26
-1.97610e-02,0.24,0.22
-1.97606e-02,0.24,0.26
-1.97603e-02,0.24,0.22
-1.97600e-02,0.24,0.26
-1.97597e-02,0.24,0.22
-1.97594e-02,0.24,0.26
-1.97590e-02,0.24,0.22
-1.97587e-02,0.24,0.26
-1.97584e-02,0.24,0.22
-1.97581e-02,0.24,0.28
-1.97578e-02,0.22,0.22
-1.97574e-02,0.24,0.26
-1.97571e-02,0.24,0.22
-1.97568e-02,0.24,0.26
-1.97565e-02,0.24,0.2
-1.97562e-02,0.24,0.26
-1.97558e-02,0.24,0.22
-1.97555e-02,0.24,0.26
-1.97552e-02,0.24,0.22
-1.97549e-02,0.24,0.26
-1.97546e-02,0.24,0.22
-1.97542e-02,0.24,0.26
-1.97539e-02,0.24,0.2
-1.97536e-02,0.24,0.26
-1.97533e-02,0.24,0.22
-1.97530e-02,0.24,0.26
-1.97526e-02,0.24,0.22
-1.97523e-02,0.24,0.26
-1.97520e-02,0.26,0.22
-1.97517e-02,0.26,0.26
-1.97514e-02,0.24,0.22
-1.97510e-02,0.24,0.26
-1.97507e-02,0.24,0.22
-1.97504e-02,0.24,0.26
-1.97501e-02,0.24,0.22
-1.97498e-02,0.24,0.28
-1.97494e-02,0.24,0.22
-1.97491e-02,0.22,0.26
-1.97488e-02,0.24,0.22
-1.97485e-02,0.24,0.26
-1.97482e-02,0.24,0.22
-1.97478e-02,0.24,0.26
-1.97475e-02,0.24,0.22
-1.97472e-02,0.24,0.26
-1.97469e-02,0.22,0.22
-1.97466e-02,0.24,0.26
-1.97462e-02,0.24,0.22
-1.97459e-02,0.24,0.26
-1.97456e-02,0.24,0.22
-1.97453e-02,0.24,0.28
-1.97450e-02,0.24,0.22
-1.97446e-02,0.24,0.28
-1.97443e-02,0.24,0.22
-1.97440e-02,0.24,0.26
-1.97437e-02,0.24,0.22
-1.97434e-02,0.24,0.26
-1.97430e-02,0.24,0.22
-1.97427e-02,0.24,0.26
-1.97424e-02,0.24,0.22
-1.97421e-02,0.26,0.26
-1.97418e-02,0.26,0.2
-1.97414e-02,0.26,0.26
-1.97411e-02,0.24,0.22
-1.97408e-02,0.26,0.26
-1.97405e-02,0.24,0.22
-1.97402e-02,0.24,0.26
-1.97398e-02,0.24,0.22
-1.97395e-02,0.26,0.26
-1.97392e-02,0.24,0.22
-1.97389e-02,0.24,0.26
-1.97386e-02,0.24,0.22
-1.97382e-02,0.24,0.28
-1.97379e-02,0.24,0.22
-1.97376e-02,0.26,0.28
-1.97373e-02,0.24,0.22
-1.97370e-02,0.24,0.26
-1.97366e-02,0.26,0.22
-1.97363e-02,0.24,0.28
-1.97360e-02,0.24,0.22
-1.97357e-02,0.26,0.28
-1.97354e-02,0.26,0.22
-1.97350e-02,0.24,0.26
-1.97347e-02,0.24,0.22
-1.97344e-02,0.24,0.26
-1.97341e-02,0.24,0.22
-1.97338e-02,0.24,0.26
-1.97334e-02,0.24,0.22
-1.97331e-02,0.24,0.26
-1.97328e-02,0.26,0.22
-1.97325e-02,0.26,0.26
-1.97322e-02,0.26,0.22
-1.97318e-02,0.26,0.28
-1.97315e-02,0.26,0.22
-1.97312e-02,0.26,0.28
-1.97309e-02,0.24,0.24
-1.97306e-02,0.24,0.28
-1.97302e-02,0.24,0.22
-1.97299e-02,0.28,0.28
-1.97296e-02,0.26,0.22
-1.97293e-02,0.24,0.28
-1.97290e-02,0.24,0.22
-1.97286e-02,0.26,0.28
-1.97283e-02,0.26,0.22
-1.97280e-02,0.26,0.28
-1.97277e-02,0.24,0.22
-1.97274e-02,0.26,0.28
-1.97270e-02,0.24,0.22
-1.97267e-02,0.24,0.28
-1.97264e-02,0.26,0.22
-1.97261e-02,0.26,0.26
-1.97258e-02,0.22,0.22
-1.97254e-02,0.26,0.28
-1.97251e-02,0.26,0.22
-1.97248e-02,0.24,0.28
-1.97245e-02,0.24,0.22
-1.97242e-02,0.26,0.28
-1.97238e-02,0.26,0.22
-1.97235e-02,0.26,0.28
-1.97232e-02,0.26,0.22
-1.97229e-02,0.26,0.28
-1.97226e-02,0.26,0.22
-1.97222e-02,0.24,0.28
-1.97219e-02,0.26,0.22
-1.97216e-02,0.26,0.28
-1.97213e-02,0.24,0.24
-1.97210e-02,0.26,0.28
-1.97206e-02,0.26,0.22
-1.97203e-02,0.26,0.28
-1.97200e-02,0.26,0.24
-1.97197e-02,0.24,0.28
-1.97194e-02,0.26,0.24
-1.97190e-02,0.26,0.28
-1.97187e-02,0.26,0.22
-1.97184e-02,0.26,0.28
-1.97181e-02,0.26,0.22
-1.97178e-02,0.26,0.28
-1.97174e-02,0.24,0.24
-1.97171e-02,0.28,0.28
-1.97168e-02,0.26,0.24
-1.97165e-02,0.26,0.28
-1.97162e-02,0.26,0.24
-1.97158e-02,0.26,0.28
-1.97155e-02,0.28,0.24
-1.97152e-02,0.26,0.28
-1.97149e-02,0.26,0.24
-1.97146e-02,0.26,0.28
-1.97142e-02,0.26,0.24
-1.97139e-02,0.24,0.28
-1.97136e-02,0.24,0.24
-1.97133e-02,0.26,0.28
-1.97130e-02,0.26,0.24
-1.97126e-02,0.26,0.28
-1.97123e-02,0.24,0.24
-1.97120e-02,0.26,0.28
-1.97117e-02,0.26,0.22
-1.97114e-02,0.26,0.28
-1.97110e-02,0.26,0.24
-1.97107e-02,0.24,0.28
-1.97104e-02,0.24,0.24
-1.97101e-02,0.26,0.28
-1.97098e-02,0.26,0.22
-1.97094e-02,0.26,0.28
-1.97091e-02,0.26,0.22
-1.97088e-02,0.28,0.28
-1.97085e-02,0.24,0.24
-1.97082e-02,0.24,0.28
-1.97078e-02,0.26,0.24
-1.97075e-02,0.26,0.28
-1.97072e-02,0.26,0.22
-1.97069e-02,0.26,0.28
-1.97066e-02,0.28,0.22
-1.97062e-02,0.24,0.28
-1.97059e-02,0.26,0.24
-1.97056e-02,0.28,0.28
-1.97053e-02,0.26,0.24
-1.97050e-02,0.26,0.3
-1.97046e-02,0.26,0.24
-1.97043e-02,0.26,0.3
-1.97040e-02,0.28,0.24
-1.97037e-02,0.28,0.28
-1.97034e-02,0.26,0.24
-1.97030e-02,0.24,0.3
-1.97027e-02,0.26,0.24
-1.97024e-02,0.26,0.28
-1.97021e-02,0.26,0.24
-1.97018e-02,0.26,0.3
-1.97014e-02,0.26,0.22
-1.97011e-02,0.24,0.28
-1.97008e-02,0.26,0.24
-1.97005e-02,0.26,0.28
-1.97002e-02,0.28,0.24
-1.96998e-02,0.26,0.28
-1.96995e-02,0.28,0.24
-1.96992e-02,0.26,0.28
-1.96989e-02,0.26,0.24
-1.96986e-02,0.28,0.3
-1.96982e-02,0.28,0.24
-1.96979e-02,0.26,0.28
-1.96976e-02,0.26,0.24
-1.96973e-02,0.28,0.3
-1.96970e-02,0.26,0.24
-1.96966e-02,0.28,0.28
-1.96963e-02,0.28,0.24
-1.96960e-02,0.26,0.28
-1.96957e-02,0.26,0.24
-1.96954e-02,0.28,0.28
-1.96950e-02,0.26,0.24
-1.96947e-02,0.26,0.28
-1.96944e-02,0.28,0.22
-1.96941e-02,0.26,0.3
-1.96938e-02,0.28,0.24
-1.96934e-02,0.26,0.28
-1.96931e-02,0.26,0.24
-1.96928e-02,0.26,0.3
-1.96925e-02,0.26,0.24
-1.96922e-02,0.26,0.3
-1.96918e-02,0.28,0.24
-1.96915e-02,0.26,0.3
-1.96912e-02,0.26,0.24
-1.96909e-02,0.26,0.28
-1.96906e-02,0.26,0.24
-1.96902e-02,0.26,0.28
-1.96899e-02,0.26,0.24
-1.96896e-02,0.26,0.28
-1.96893e-02,0.28,0.24
-1.96890e-02,0.28,0.28
-1.96886e-02,0.28,0.24
-1.96883e-02,0.28,0.3
-1.96880e-02,0.28,0.24
-1.96877e-02,0.26,0.3
-1.96874e-02,0.28,0.24
-1.96870e-02,0.28,0.3
-1.96867e-02,0.28,0.24
-1.96864e-02,0.28,0.3
-1.96861e-02,0.28,0.24
-1.96858e-02,0.28,0.3
-1.96854e-02,0.26,0.24
-1.96851e-02,0.28,0.3
-1.96848e-02,0.28,0.24
-1.96845e-02,0.28,0.3
-1.96842e-02,0.28,0.24
-1.96838e-02,0.28,0.3
-1.96835e-02,0.28,0.24
-1.96832e-02,0.28,0.3
-1.96829e-02,0.28,0.24
-1.96826e-02,0.28,0.3
-1.96822e-02,0.3,0.26
-1.96819e-02,0.28,0.3
-1.96816e-02,0.28,0.26
-1.96813e-02,0.26,0.3
-1.96810e-02,0.28,0.26
-1.96806e-02,0.28,0.3
-1.96803e-02,0.26,0.26
-1.96800e-02,0.26,0.3
-1.96797e-02,0.28,0.26
-1.96794e-02,0.28,0.3
-1.96790e-02,0.26,0.24
-1.96787e-02,0.28,0.3
-1.96784e-02,0.28,0.26
-1.96781e-02,0.28,0.3
-1.96778e-02,0.28,0.24
-1.96774e-02,0.28,0.3
-1.96771e-02,0.28,0.24
-1.96768e-02,0.28,0.3
-1.96765e-02,0.26,0.24
-1.96762e-02,0.28,0.3
-1.96758e-02,0.28,0.24
-1.96755e-02,0.28,0.3
-1.96752e-02,0.28,0.24
-1.96749e-02,0.28,0.3
-1.96746e-02,0.28,0.24
-1.96742e-02,0.28,0.3
-1.96739e-02,0.28,0.24
-1.96736e-02,0.26,0.3
-1.96733e-02,0.26,0.24
-1.96730e-02,0.26,0.3
-1.96726e-02,0.28,0.24
-1.96723e-02,0.26,0.3
-1.96720e-02,0.28,0.24
-1.96717e-02,0.28,0.3
-1.96714e-02,0.3,0.24
-1.96710e-02,0.28,0.3
-1.96707e-02,0.28,0.24
-1.96704e-02,0.3,0.3
-1.96701e-02,0.28,0.26
-1.96698e-02,0.28,0.3
-1.96694e-02,0.28,0.26
-1.96691e-02,0.28,0.3
-1.96688e-02,0.28,0.26
-1.96685e-02,0.3,0.32
-1.96682e-02,0.28,0.26
-1.96678e-02,0.28,0.32
-1.96675e-02,0.28,0.26
-1.96672e-02,0.28,0.32
-1.96669e-02,0.28,0.26
-1.96666e-02,0.28,0.32
-1.96662e-02,0.28,0.26
-1.96659e-02,0.28,0.32
-1.96656e-02,0.28,0.26
-1.96653e-02,0.28,0.32
-1.96650e-02,0.28,0.26
-1.96646e-02,0.28,0.3
-1.96643e-02,0.28,0.26
-1.96640e-02,0.26,0.3
-1.96637e-02,0.28,0.26
-1.96634e-02,0.28,0.3
-1.96630e-02,0.28,0.26
-1.96627e-02,0.26,0.32
-1.96624e-02,0.28,0.26
-1.96621e-02,0.28,0.3
-1.96618e-02,0.28,0.26
-1.96614e-02,0.28,0.3
-1.96611e-02,0.28,0.26
-1.96608e-02,0.3,0.32
-1.96605e-02,0.28,0.26
-1.96602e-02,0.26,0.3
-1.96598e-02,0.28,0.26
-1.96595e-02,0.26,0.3
-1.96592e-02,0.28,0.26
-1.96589e-02,0.28,0.3
-1.96586e-02,0.28,0.26
-1.96582e-02,0.28,0.32
-1.96579e-02,0.28,0.26
-1.96576e-02,0.3,0.3
-1.96573e-02,0.28,0.26
-1.96570e-02,0.28,0.32
-1.96566e-02,0.28,0.26
-1.96563e-02,0.28,0.3
-1.96560e-02,0.28,0.26
-1.96557e-02,0.28,0.3
-1.96554e-02,0.28,0.26
-1.96550e-02,0.28,0.3
-1.96547e-02,0.28,0.26
-1.96544e-02,0.28,0.32
-1.96541e-02,0.3,0.26
-1.96538e-02,0.3,0.3
-1.96534e-02,0.3,0.26
-1.96531e-02,0.3,0.32
-1.96528e-02,0.3,0.26
-1.96525e-02,0.28,0.32
-1.96522e-02,0.28,0.28
-1.96518e-02,0.3,0.32
-1.96515e-02,0.3,0.28
-1.96512e-02,0.28,0.32
-1.96509e-02,0.3,0.28
-1.96506e-02,0.3,0.32
-1.96502e-02,0.28,0.28
-1.96499e-02,0.28,0.32
-1.96496e-02,0.28,0.26
-1.96493e-02,0.28,0.32
-1.96490e-02,0.28,0.26
-1.96486e-02,0.3,0.3
-1.96483e-02,0.28,0.26
-1.96480e-02,0.3,0.3
-1.96477e-02,0.28,0.26
-1.96474e-02,0.28,0.3
-1.96470e-02,0.3,0.26
-1.96467e-02,0.28,0.3
-1.96464e-02,0.3,0.26
-1.96461e-02,0.28,0.32
-1.96458e-02,0.28,0.26
-1.96454e-02,0.28,0.3
-1.96451e-02,0.28,0.26
-1.96448e-02,0.28,0.3
-1.96445e-02,0.28,0.26
-1.96442e-02,0.28,0.32
-1.96438e-02,0.28,0.26
-1.96435e-02,0.28,0.3
-1.96432e-02,0.28,0.26
-1.96429e-02,0.28,0.32
-1.96426e-02,0.28,0.26
-1.96422e-02,0.28,0.3
-1.96419e-02,0.3,0.26
-1.96416e-02,0.3,0.32
-1.96413e-02,0.28,0.26
-1.96410e-02,0.3,0.32
-1.96406e-02,0.28,0.26
-1.96403e-02,0.3,0.32
-1.96400e-02,0.3,0.26
-1.96397e-02,0.3,0.32
-1.96394e-02,0.3,0.28
-1.96390e-02,0.3,0.32
-1.96387e-02,0.28,0.26
-1.96384e-02,0.3,0.32
-1.96381e-02,0.28,0.26
-1.96378e-02,0.3,0.32
-1.96374e-02,0.3,0.26
-1.96371e-02,0.3,0.32
-1.96368e-02,0.3,0.26
-1.96365e-02,0.28,0.32
-1.96362e-02,0.28,0.28
-1.96358e-02,0.28,0.32
-1.96355e-02,0.3,0.28
-1.96352e-02,0.3,0.32
-1.96349e-02,0.3,0.26
-1.96346e-02,0.3,0.32
-1.96342e-02,0.28,0.28
-1.96339e-02,0.3,0.32
-1.96336e-02,0.3,0.28
-1.96333e-02,0.3,0.32
-1.96330e-02,0.3,0.28
-1.96326e-02,0.3,0.32
-1.96323e-02,0.28,0.28
-1.96320e-02,0.3,0.32
-1.96317e-02,0.3,0.28
-1.96314e-02,0.28,0.32
-1.96310e-02,0.28,0.26
-1.96307e-02,0.3,0.32
-1.96304e-02,0.3,0.28
-1.96301e-02,0.3,0.32
-1.96298e-02,0.28,0.28
-1.96294e-02,0.28,0.32
-1.96291e-02,0.3,0.26
-1.96288e-02,0.3,0.32
-1.96285e-02,0.3,0.26
-1.96282e-02,0.3,0.32
-1.96278e-02,0.28,0.26
-1.96275e-02,0.3,0.32
-1.96272e-02,0.28,0.26
-1.96269e-02,0.3,0.32
-1.96266e-02,0.28,0.28
-1.96262e-02,0.28,0.32
-1.96259e-02,0.28,0.26
-1.96256e-02,0.28,0.32
-1.96253e-02,0.3,0.28
-1.96250e-02,0.32,0.32
-1.96246e-02,0.28,0.26
-1.96243e-02,0.3,0.32
-1.96240e-02,0.28,0.28
-1.96237e-02,0.3,0.32
-1.96234e-02,0.3,0.26
-1.96230e-02,0.28,0.32
-1.96227e-02,0.3,0.28
-1.96224e-02,0.3,0.32
-1.96221e-02,0.28,0.28
-1.96218e-02,0.3,0.32
-1.96214e-02,0.3,0.28
-1.96211e-02,0.3,0.32
-1.96208e-02,0.3,0.28
-1.96205e-02,0.3,0.32
-1.96202e-02,0.3,0.28
-1.96198e-02,0.3,0.32
-1.96195e-02,0.3,0.28
-1.96192e-02,0.3,0.32
-1.96189e-02,0.3,0.28
-1.96186e-02,0.3,0.34
-1.96182e-02,0.3,0.28
-1.96179e-02,0.3,0.32
-1.96176e-02,0.3,0.28
-1.96173e-02,0.3,0.32
-1.96170e-02,0.3,0.28
-1.96166e-02,0.3,0.34
-1.96163e-02,0.3,0.28
-1.96160e-02,0.32,0.34
-1.96157e-02,0.3,0.28
-1.96154e-02,0.28,0.34
-1.96150e-02,0.3,0.28
-1.96147e-02,0.32,0.32
-1.96144e-02,0.3,0.28
-1.96141e-02,0.32,0.32
-1.96138e-02,0.28,0.28
-1.96134e-02,0.3,0.32
-1.96131e-02,0.28,0.28
-1.96128e-02,0.3,0.34
-1.96125e-02,0.3,0.28
-1.96122e-02,0.32,0.34
-1.96118e-02,0.28,0.28
-1.96115e-02,0.3,0.32
-1.96112e-02,0.3,0.28
-1.96109e-02,0.32,0.32
-1.96106e-02,0.3,0.28
-1.96102e-02,0.3,0.34
-1.96099e-02,0.32,0.28
-1.96096e-02,0.3,0.34
-1.96093e-02,0.32,0.28
-1.96090e-02,0.3,0.34
-1.96086e-02,0.3,0.28
-1.96083e-02,0.3,0.34
-1.96080e-02,0.32,0.28
-1.96077e-02,0.32,0.34
-1.96074e-02,0.32,0.28
-1.96070e-02,0.3,0.34
-1.96067e-02,0.32,0.28
-1.96064e-02,0.32,0.34
-1.96061e-02,0.3,0.28
-1.96058e-02,0.32,0.34
-1.96054e-02,0.32,0.28
-1.96051e-02,0.3,0.34
-1.96048e-02,0.32,0.3
-1.96045e-02,0.3,0.34
-1.96042e-02,0.28,0.28
-1.96038e-02,0.32,0.34
-1.96035e-02,0.32,0.28
-1.96032e-02,0.3,0.34
-1.96029e-02,0.32,0.28
-1.96026e-02,0.3,0.34
-1.96022e-02,0.3,0.3
-1.96019e-02,0.32,0.34
-1.96016e-02,0.32,0.28
-1.96013e-02,0.3,0.34
-1.96010e-02,0.3,0.28
-1.96006e-02,0.3,0.34
-1.96003e-02,0.3,0.28
-1.96000e-02,0.34,0.34
-1.95997e-02,0.3,0.28
-1.95994e-02,0.3,0.34
-1.95990e-02,0.32,0.28
-1.95987e-02,0.3,0.34
-1.95984e-02,0.3,0.28
-1.95981e-02,0.3,0.34
-1.95978e-02,0.32,0.28
-1.95974e-02,0.32,0.34
-1.95971e-02,0.3,0.28
-1.95968e-02,0.32,0.34
-1.95965e-02,0.3,0.28
-1.95962e-02,0.32,0.34
-1.95958e-02,0.3,0.28
-1.95955e-02,0.34,0.34
-1.95952e-02,0.3,0.28
-1.95949e-02,0.3,0.34
-1.95946e-02,0.3,0.28
-1.95942e-02,0.3,0.36
-1.95939e-02,0.3,0.28
-1.95936e-02,0.3,0.34
-1.95933e-02,0.32,0.28
-1.95930e-02,0.32,0.34
-1.95926e-02,0.32,0.3
-1.95923e-02,0.32,0.34
-1.95920e-02,0.32,0.28
-1.95917e-02,0.32,0.34
-1.95914e-02,0.3,0.3
-1.95910e-02,0.32,0.34
-1.95907e-02,0.3,0.3
-1.95904e-02,0.32,0.36
-1.95901e-02,0.32,0.3
-1.95898e-02,0.32,0.36
-1.95894e-02,0.32,0.28
-1.95891e-02,0.32,0.34
-1.95888e-02,0.3,0.3
-1.95885e-02,0.3,0.34
-1.95882e-02,0.32,0.3
-1.95878e-02,0.3,0.34
-1.95875e-02,0.3,0.28
-1.95872e-02,0.3,0.34
-1.95869e-02,0.3,0.28
-1.95866e-02,0.32,0.34
-1.95862e-02,0.32,0.3
-1.95859e-02,0.32,0.34
-1.95856e-02,0.32,0.28
-1.95853e-02,0.32,0.34
-1.95850e-02,0.3,0.3
-1.95846e-02,0.3,0.34
-1.95843e-02,0.32,0.3
-1.95840e-02,0.3,0.34
-1.95837e-02,0.32,0.28
-1.95834e-02,0.32,0.34
-1.95830e-02,0.3,0.28
-1.95827e-02,0.3,0.34
-1.95824e-02,0.32,0.28
-1.95821e-02,0.3,0.34
-1.95818e-02,0.32,0.28
-1.95814e-02,0.32,0.34
-1.95811e-02,0.32,0.28
-1.95808e-02,0.34,0.34
-1.95805e-02,0.3,0.28
-1.95802e-02,0.32,0.34
-1.95798e-02,0.3,0.28
-1.95795e-02,0.32,0.36
-1.95792e-02,0.32,0.3
-1.95789e-02,0.32,0.34
-1.95786e-02,0.32,0.3
-1.95782e-02,0.3,0.34
-1.95779e-02,0.34,0.3
-1.95776e-02,0.34,0.34
-1.95773e-02,0.32,0.3
-1.95770e-02,0.34,0.36
-1.95766e-02,0.34,0.3
-1.95763e-02,0.32,0.36
-1.95760e-02,0.32,0.3
-1.95757e-02,0.32,0.36
-1.95754e-02,0.32,0.3
-1.95750e-02,0.32,0.36
-1.95747e-02,0.34,0.3
-1.95744e-02,0.32,0.36
-1.95741e-02,0.32,0.3
-1.95738e-02,0.32,0.36
-1.95734e-02,0.34,0.3
-1.95731e-02,0.32,0.36
-1.95728e-02,0.32,0.3
-1.95725e-02,0.32,0.36
-1.95722e-02,0.3,0.3
-1.95718e-02,0.32,0.36
-1.95715e-02,0.34,0.3
-1.95712e-02,0.32,0.36
-1.95709e-02,0.34,0.3
-1.95706e-02,0.34,0.34
-1.95702e-02,0.32,0.3
-1.95699e-02,0.32,0.36
-1.95696e-02,0.32,0.3
-1.95693e-02,0.34,0.34
-1.95690e-02,0.34,0.3
-1.95686e-02,0.32,0.34
-1.95683e-02,0.32,0.3
-1.95680e-02,0.32,0.34
-1.95677e-02,0.32,0.3
-1.95674e-02,0.32,0.34
-1.95670e-02,0.34,0.3
-1.95667e-02,0.32,0.36
-1.95664e-02,0.32,0.3
-1.95661e-02,0.32,0.36
-1.95658e-02,0.34,0.3
-1.95654e-02,0.32,0.36
-1.95651e-02,0.32,0.3
-1.95648e-02,0.32,0.36
-1.95645e-02,0.34,0.3
-1.95642e-02,0.32,0.36
-1.95638e-02,0.32,0.3
-1.95635e-02,0.32,0.36
-1.95632e-02,0.34,0.3
-1.95629e-02,0.32,0.36
-1.95626e-02,0.32,0.3
-1.95622e-02,0.32,0.36
-1.95619e-02,0.32,0.3
-1.95616e-02,0.32,0.36
-1.95613e-02,0.34,0.3
-1.95610e-02,0.32,0.36
-1.95606e-02,0.34,0.3
-1.95603e-02,0.34,0.36
-1.95600e-02,0.34,0.3
-1.95597e-02,0.32,0.36
-1.95594e-02,0.34,0.3
-1.95590e-02,0.34,0.36
-1.95587e-02,0.32,0.3
-1.95584e-02,0.32,0.36
-1.95581e-02,0.34,0.3
-1.95578e-02,0.32,0.36
-1.95574e-02,0.34,0.3
-1.95571e-02,0.34,0.36
-1.95568e-02,0.34,0.3
-1.95565e-02,0.32,0.36
-1.95562e-02,0.34,0.3
-1.95558e-02,0.34,0.36
-1.95555e-02,0.32,0.3
-1.95552e-02,0.32,0.36
-1.95549e-02,0.32,0.3
-1.95546e-02,0.32,0.36
-1.95542e-02,0.34,0.3
-1.95539e-02,0.32,0.36
-1.95536e-02,0.34,0.3
-1.95533e-02,0.32,0.36
-1.95530e-02,0.32,0.3
-1.95526e-02,0.34,0.36
-1.95523e-02,0.34,0.32
-1.95520e-02,0.34,0.36
-1.95517e-02,0.32,0.3
-1.95514e-02,0.36,0.36
-1.95510e-02,0.34,0.32
-1.95507e-02,0.34,0.36
-1.95504e-02,0.34,0.3
-1.95501e-02,0.3,0.36
-1.95498e-02,0.34,0.3
-1.95494e-02,0.32,0.36
-1.95491e-02,0.34,0.3
-1.95488e-02,0.32,0.36
-1.95485e-02,0.34,0.3
-1.95482e-02,0.34,0.36
-1.95478e-02,0.36,0.32
-1.95475e-02,0.34,0.36
-1.95472e-02,0.32,0.3
-1.95469e-02,0.34,0.36
-1.95466e-02,0.34,0.3
-1.95462e-02,0.34,0.36
-1.95459e-02,0.34,0.3
-1.95456e-02,0.34,0.36
-1.95453e-02,0.34,0.32
-1.95450e-02,0.34,0.36
-1.95446e-02,0.34,0.3
-1.95443e-02,0.32,0.36
-1.95440e-02,0.34,0.32
-1.95437e-02,0.34,0.36
-1.95434e-02,0.32,0.32
-1.95430e-02,0.34,0.36
-1.95427e-02,0.36,0.32
-1.95424e-02,0.36,0.36
-1.95421e-02,0.36,0.32
-1.95418e-02,0.34,0.36
-1.95414e-02,0.34,0.32
-1.95411e-02,0.34,0.36
-1.95408e-02,0.36,0.32
-1.95405e-02,0.34,0.36
-1.95402e-02,0.32,0.32
-1.95398e-02,0.36,0.36
-1.95395e-02,0.34,0.32
-1.95392e-02,0.34,0.36
-1.95389e-02,0.34,0.32
-1.95386e-02,0.32,0.36
-1.95382e-02,0.34,0.32
-1.95379e-02,0.36,0.36
-1.95376e-02,0.34,0.32
-1.95373e-02,0.34,0.36
-1.95370e-02,0.32,0.32
-1.95366e-02,0.34,0.36
-1.95363e-02,0.34,0.32
-1.95360e-02,0.34,0.36
-1.95357e-02,0.36,0.32
-1.95354e-02,0.34,0.36
-1.95350e-02,0.34,0.32
-1.95347e-02,0.36,0.36
-1.95344e-02,0.36,0.32
-1.95341e-02,0.34,0.38
-1.95338e-02,0.34,0.32
-1.95334e-02,0.36,0.36
-1.95331e-02,0.34,0.32
-1.95328e-02,0.34,0.38
-1.95325e-02,0.34,0.32
-1.95322e-02,0.34,0.36
-1.95318e-02,0.36,0.32
-1.95315e-02,0.34,0.38
-1.95312e-02,0.34,0.32
-1.95309e-02,0.34,0.36
-1.95306e-02,0.36,0.32
-1.95302e-02,0.34,0.36
-1.95299e-02,0.36,0.32
-1.95296e-02,0.34,0.36
-1.95293e-02,0.34,0.32
-1.95290e-02,0.36,0.36
-1.95286e-02,0.36,0.32
-1.95283e-02,0.34,0.38
-1.95280e-02,0.34,0.32
-1.95277e-02,0.34,0.36
-1.95274e-02,0.34,0.32
-1.95270e-02,0.34,0.36
-1.95267e-02,0.36,0.3
-1.95264e-02,0.36,0.36
-1.95261e-02,0.34,0.32
-1.95258e-02,0.36,0.38
-1.95254e-02,0.34,0.32
-1.95251e-02,0.34,0.38
-1.95248e-02,0.34,0.32
-1.95245e-02,0.36,0.38
-1.95242e-02,0.34,0.32
-1.95238e-02,0.34,0.38
-1.95235e-02,0.32,0.32
-1.95232e-02,0.32,0.38
-1.95229e-02,0.34,0.32
-1.95226e-02,0.36,0.38
-1.95222e-02,0.34,0.32
-1.95219e-02,0.36,0.38
-1.95216e-02,0.36,0.32
-1.95213e-02,0.36,0.36
-1.95210e-02,0.36,0.32
-1.95206e-02,0.34,0.38
-1.95203e-02,0.34,0.32
-1.95200e-02,0.34,0.38
-1.95197e-02,0.34,0.32
-1.95194e-02,0.36,0.36
-1.95190e-02,0.36,0.32
-1.95187e-02,0.36,0.38
-1.95184e-02,0.34,0.32
-1.95181e-02,0.34,0.36
-1.95178e-02,0.36,0.32
-1.95174e-02,0.36,0.38
-1.95171e-02,0.34,0.32
-1.95168e-02,0.34,0.38
-1.95165e-02,0.34,0.32
-1.95162e-02,0.36,0.38
-1.95158e-02,0.36,0.32
-1.95155e-02,0.34,0.38
-1.95152e-02,0.34,0.32
-1.95149e-02,0.36,0.38
-1.95146e-02,0.34,0.32
-1.95142e-02,0.34,0.38
-1.95139e-02,0.34,0.32
-1.95136e-02,0.34,0.38
-1.95133e-02,0.34,0.32
-1.95130e-02,0.34,0.38
-1.95126e-02,0.34,0.32
-1.95123e-02,0.36,0.38
-1.95120e-02,0.34,0.32
-1.95117e-02,0.36,0.38
-1.95114e-02,0.34,0.32
-1.95110e-02,0.36,0.38
-1.95107e-02,0.34,0.32
-1.95104e-02,0.34,0.36
-1.95101e-02,0.36,0.32
-1.95098e-02,0.36,0.38
-1.95094e-02,0.34,0.32
-1.95091e-02,0.36,0.38
-1.95088e-02,0.36,0.34
-1.95085e-02,0.36,0.38
-1.95082e-02,0.36,0.32
-1.95078e-02,0.36,0.38
-1.95075e-02,0.38,0.34
-1.95072e-02,0.36,0.38
-1.95069e-02,0.36,0.34
-1.95066e-02,0.36,0.38
-1.95062e-02,0.36,0.34
-1.95059e-02,0.36,0.4
-1.95056e-02,0.36,0.34
-1.95053e-02,0.36,0.38
-1.95050e-02,0.36,0.34
-1.95046e-02,0.36,0.38
-1.95043e-02,0.38,0.34
-1.95040e-02,0.36,0.38
-1.95037e-02,0.36,0.34
-1.95034e-02,0.36,0.38
-1.95030e-02,0.36,0.34
-1.95027e-02,0.36,0.38
-1.95024e-02,0.36,0.34
-1.95021e-02,0.36,0.38
-1.95018e-02,0.36,0.34
-1.95014e-02,0.36,0.38
-1.95011e-02,0.38,0.34
-1.95008e-02,0.36,0.38
-1.95005e-02,0.36,0.34
-1.95002e-02,0.36,0.38
-1.94998e-02,0.36,0.34
-1.94995e-02,0.34,0.38
-1.94992e-02,0.36,0.34
-1.94989e-02,0.36,0.38
-1.94986e-02,0.36,0.34
-1.94982e-02,0.36,0.38
-1.94979e-02,0.34,0.34
-1.94976e-02,0.36,0.38
-1.94973e-02,0.38,0.34
-1.94970e-02,0.36,0.38
-1.94966e-02,0.36,0.34
-1.94963e-02,0.36,0.38
-1.94960e-02,0.36,0.34
-1.94957e-02,0.36,0.38
-1.94954e-02,0.34,0.32
-1.94950e-02,0.36,0.38
-1.94947e-02,0.36,0.34
-1.94944e-02,0.36,0.38
-1.94941e-02,0.34,0.32
-1.94938e-02,0.36,0.38
-1.94934e-02,0.34,0.34
-1.94931e-02,0.36,0.38
-1.94928e-02,0.36,0.34
-1.94925e-02,0.34,0.38
-1.94922e-02,0.36,0.34
-1.94918e-02,0.36,0.38
-1.94915e-02,0.36,0.34
-1.94912e-02,0.36,0.38
-1.94909e-02,0.36,0.34
-1.94906e-02,0.36,0.38
-1.94902e-02,0.36,0.34
-1.94899e-02,0.36,0.38
-1.94896e-02,0.36,0.34
-1.94893e-02,0.36,0.38
-1.94890e-02,0.36,0.34
-1.94886e-02,0.36,0.38
-1.94883e-02,0.36,0.34
-1.94880e-02,0.36,0.4
-1.94877e-02,0.38,0.34
-1.94874e-02,0.36,0.4
-1.94870e-02,0.36,0.34
-1.94867e-02,0.36,0.4
-1.94864e-02,0.36,0.34
-1.94861e-02,0.36,0.4
-1.94858e-02,0.36,0.34
-1.94854e-02,0.36,0.38
-1.94851e-02,0.36,0.34
-1.94848e-02,0.38,0.4
-1.94845e-02,0.38,0.34
-1.94842e-02,0.38,0.4
-1.94838e-02,0.36,0.34
-1.94835e-02,0.38,0.4
-1.94832e-02,0.36,0.34
-1.94829e-02,0.36,0.4
-1.94826e-02,0.36,0.34
-1.94822e-02,0.36,0.4
-1.94819e-02,0.38,0.34
-1.94816e-02,0.36,0.4
-1.94813e-02,0.38,0.34
-1.94810e-02,0.36,0.4
-1.94806e-02,0.36,0.34
-1.94803e-02,0.38,0.4
-1.94800e-02,0.38,0.34
-1.94797e-02,0.36,0.4
-1.94794e-02,0.36,0.34
-1.94790e-02,0.36,0.4
-1.94787e-02,0.36,0.34
-1.94784e-02,0.36,0.4
-1.94781e-02,0.38,0.34
-1.94778e-02,0.36,0.4
-1.94774e-02,0.36,0.34
-1.94771e-02,0.36,0.4
-1.94768e-02,0.36,0.34
-1.94765e-02,0.38,0.4
-1.94762e-02,0.38,0.34
-1.94758e-02,0.36,0.4
-1.94755e-02,0.36,0.34
-1.94752e-02,0.38,0.4
-1.94749e-02,0.38,0.36
-1.94746e-02,0.38,0.4
-1.94742e-02,0.38,0.34
-1.94739e-02,0.38,0.4
-1.94736e-02,0.38,0.34
-1.94733e-02,0.36,0.4
-1.94730e-02,0.36,0.36
-1.94726e-02,0.38,0.4
-1.94723e-02,0.38,0.36
-1.94720e-02,0.38,0.4
-1.94717e-02,0.38,0.34
-1.94714e-02,0.38,0.4
-1.94710e-02,0.38,0.34
-1.94707e-02,0.38,0.4
-1.94704e-02,0.38,0.36
-1.94701e-02,0.38,0.4
-1.94698e-02,0.36,0.36
-1.94694e-02,0.38,0.4
-1.94691e-02,0.38,0.36
-1.94688e-02,0.38,0.4
-1.94685e-02,0.38,0.34
-1.94682e-02,0.38,0.4
-1.94678e-02,0.38,0.34
-1.94675e-02,0.36,0.4
-1.94672e-02,0.38,0.34
-1.94669e-02,0.38,0.4
-1.94666e-02,0.36,0.36
-1.94662e-02,0.38,0.4
-1.94659e-02,0.36,0.36
-1.94656e-02,0.36,0.4
-1.94653e-02,0.38,0.34
-1.94650e-02,0.38,0.4
-1.94646e-02,0.38,0.36
-1.94643e-02,0.38,0.4
-1.94640e-02,0.38,0.36
-1.94637e-02,0.38,0.4
-1.94634e-02,0.36,0.36
-1.94630e-02,0.38,0.4
-1.94627e-02,0.38,0.36
-1.94624e-02,0.38,0.4
-1.94621e-02,0.38,0.36
-1.94618e-02,0.36,0.4
-1.94614e-02,0.36,0.36
-1.94611e-02,0.38,0.4
-1.94608e-02,0.38,0.36
-1.94605e-02,0.36,0.4
-1.94602e-02,0.36,0.36
-1.94598e-02,0.38,0.4
-1.94595e-02,0.38,0.36
-1.94592e-02,0.36,0.4
-1.94589e-02,0.38,0.36
-1.94586e-02,0.36,0.4
-1.94582e-02,0.4,0.36
-1.94579e-02,0.38,0.4
-1.94576e-02,0.38,0.36
-1.94573e-02,0.38,0.4
-1.94570e-02,0.38,0.36
-1.94566e-02,0.38,0.4
-1.94563e-02,0.38,0.36
-1.94560e-02,0.38,0.4
-1.94557e-02,0.38,0.36
-1.94554e-02,0.38,0.4
-1.94550e-02,0.38,0.36
-1.94547e-02,0.38,0.4
-1.94544e-02,0.38,0.36
-1.94541e-02,0.38,0.4
-1.94538e-02,0.38,0.36
-1.94534e-02,0.38,0.4
-1.94531e-02,0.38,0.36
-1.94528e-02,0.38,0.4
-1.94525e-02,0.38,0.36
-1.94522e-02,0.36,0.4
-1.94518e-02,0.38,0.36
-1.94515e-02,0.38,0.4
-1.94512e-02,0.4,0.36
-1.94509e-02,0.38,0.4
-1.94506e-02,0.38,0.36
-1.94502e-02,0.38,0.4
-1.94499e-02,0.38,0.36
-1.94496e-02,0.38,0.4
-1.94493e-02,0.38,0.36
-1.94490e-02,0.38,0.4
-1.94486e-02,0.38,0.36
-1.94483e-02,0.38,0.4
-1.94480e-02,0.38,0.36
-1.94477e-02,0.38,0.4
-1.94474e-02,0.38,0.36
-1.94470e-02,0.38,0.4
-1.94467e-02,0.38,0.36
-1.94464e-02,0.38,0.4
-1.94461e-02,0.38,0.36
-1.94458e-02,0.38,0.4
-1.94454e-02,0.38,0.36
-1.94451e-02,0.4,0.4
-1.94448e-02,0.4,0.36
-1.94445e-02,0.38,0.4
-1.94442e-02,0.38,0.36
-1.94438e-02,0.38,0.4
-1.94435e-02,0.36,0.36
-1.94432e-02,0.4,0.4
-1.94429e-02,0.38,0.36
-1.94426e-02,0.38,0.4
-1.94422e-02,0.4,0.36
-1.94419e-02,0.38,0.4
-1.94416e-02,0.38,0.36
-1.94413e-02,0.4,0.4
-1.94410e-02,0.4,0.36
-1.94406e-02,0.38,0.4
-1.94403e-02,0.4,0.36
-1.94400e-02,0.38,0.42
-1.94397e-02,0.4,0.36
-1.94394e-02,0.38,0.4
-1.94390e-02,0.38,0.36
-1.94387e-02,0.38,0.42
-1.94384e-02,0.38,0.36
-1.94381e-02,0.38,0.42
-1.94378e-02,0.4,0.36
-1.94374e-02,0.4,0.4
-1.94371e-02,0.4,0.36
-1.94368e-02,0.38,0.4
-1.94365e-02,0.38,0.36
-1.94362e-02,0.38,0.42
-1.94358e-02,0.38,0.36
-1.94355e-02,0.38,0.4
-1.94352e-02,0.4,0.36
-1.94349e-02,0.38,0.42
-1.94346e-02,0.38,0.36
-1.94342e-02,0.38,0.4
-1.94339e-02,0.38,0.36
-1.94336e-02,0.38,0.4
-1.94333e-02,0.38,0.36
-1.94330e-02,0.4,0.4
-1.94326e-02,0.4,0.36
-1.94323e-02,0.38,0.4
-1.94320e-02,0.4,0.36
-1.94317e-02,0.4,0.42
-1.94314e-02,0.38,0.36
-1.94310e-02,0.4,0.42
-1.94307e-02,0.38,0.36
-1.94304e-02,0.4,0.42
-1.94301e-02,0.4,0.36
-1.94298e-02,0.4,0.42
-1.94294e-02,0.38,0.36
-1.94291e-02,0.38,0.42
-1.94288e-02,0.38,0.36
-1.94285e-02,0.38,0.42
-1.94282e-02,0.4,0.36
-1.94278e-02,0.38,0.42
-1.94275e-02,0.38,0.38
-1.94272e-02,0.38,0.42
-1.94269e-02,0.4,0.36
-1.94266e-02,0.38,0.42
-1.94262e-02,0.4,0.36
-1.94259e-02,0.4,0.42
-1.94256e-02,0.4,0.36
-1.94253e-02,0.38,0.42
-1.94250e-02,0.36,0.36
-1.94246e-02,0.38,0.42
-1.94243e-02,0.4,0.36
-1.94240e-02,0.4,0.4
-1.94237e-02,0.38,0.36
-1.94234e-02,0.4,0.42
-1.94230e-02,0.38,0.36
-1.94227e-02,0.4,0.42
-1.94224e-02,0.4,0.36
-1.94221e-02,0.4,0.42
-1.94218e-02,0.4,0.36
-1.94214e-02,0.4,0.42
-1.94211e-02,0.4,0.36
-1.94208e-02,0.38,0.42
-1.94205e-02,0.4,0.36
-1.94202e-02,0.4,0.42
-1.94198e-02,0.38,0.38
-1.94195e-02,0.38,0.42
-1.94192e-02,0.4,0.38
-1.94189e-02,0.38,0.42
-1.94186e-02,0.38,0.36
-1.94182e-02,0.38,0.42
-1.94179e-02,0.4,0.38
-1.94176e-02,0.4,0.42
-1.94173e-02,0.4,0.38
-1.94170e-02,0.38,0.42
-1.94166e-02,0.4,0.36
-1.94163e-02,0.4,0.42
-1.94160e-02,0.4,0.36
-1.94157e-02,0.4,0.42
-1.94154e-02,0.4,0.38
-1.94150e-02,0.4,0.42
-1.94147e-02,0.4,0.38
-1.94144e-02,0.4,0.42
-1.94141e-02,0.4,0.36
-1.94138e-02,0.4,0.42
-1.94134e-02,0.4,0.38
-1.94131e-02,0.4,0.42
-1.94128e-02,0.38,0.38
-1.94125e-02,0.4,0.42
-1.94122e-02,0.4,0.36
-1.94118e-02,0.4,0.42
-1.94115e-02,0.4,0.38
-1.94112e-02,0.4,0.42
-1.94109e-02,0.4,0.38
-1.94106e-02,0.4,0.42
-1.94102e-02,0.4,0.38
-1.94099e-02,0.38,0.42
-1.94096e-02,0.4,0.38
-1.94093e-02,0.4,0.42
-1.94090e-02,0.38,0.38
-1.94086e-02,0.4,0.42
-1.94083e-02,0.42,0.36
-1.94080e-02,0.4,0.42
-1.94077e-02,0.4,0.38
-1.94074e-02,0.4,0.42
-1.94070e-02,0.4,0.38
-1.94067e-02,0.38,0.42
-1.94064e-02,0.4,0.38
-1.94061e-02,0.4,0.42
-1.94058e-02,0.4,0.38
-1.94054e-02,0.4,0.42
-1.94051e-02,0.4,0.38
-1.94048e-02,0.4,0.42
-1.94045e-02,0.4,0.38
-1.94042e-02,0.4,0.42
-1.94038e-02,0.4,0.38
-1.94035e-02,0.4,0.42
-1.94032e-02,0.4,0.38
-1.94029e-02,0.4,0.42
-1.94026e-02,0.4,0.38
-1.94022e-02,0.4,0.42
-1.94019e-02,0.38,0.38
-1.94016e-02,0.4,0.44
-1.94013e-02,0.4,0.38
-1.94010e-02,0.4,0.42
-1.94006e-02,0.4,0.38
-1.94003e-02,0.4,0.44
-1.94000e-02,0.4,0.38
-1.93997e-02,0.4,0.42
-1.93994e-02,0.4,0.38
-1.93990e-02,0.4,0.42
-1.93987e-02,0.4,0.38
-1.93984e-02,0.4,0.42
-1.93981e-02,0.4,0.38
-1.93978e-02,0.4,0.42
-1.93974e-02,0.4,0.38
-1.93971e-02,0.42,0.42
-1.93968e-02,0.4,0.38
-1.93965e-02,0.4,0.42
-1.93962e-02,0.4,0.38
-1.93958e-02,0.38,0.42
-1.93955e-02,0.4,0.38
-1.93952e-02,0.4,0.42
-1.93949e-02,0.4,0.38
-1.93946e-02,0.4,0.42
-1.93942e-02,0.4,0.38
-1.93939e-02,0.4,0.42
-1.93936e-02,0.42,0.38
-1.93933e-02,0.4,0.44
-1.93930e-02,0.4,0.38
-1.93926e-02,0.4,0.42
-1.93923e-02,0.4,0.38
-1.93920e-02,0.4,0.42
-1.93917e-02,0.4,0.38
-1.93914e-02,0.42,0.42
-1.93910e-02,0.42,0.38
-1.93907e-02,0.38,0.44
-1.93904e-02,0.4,0.38
-1.93901e-02,0.42,0.42
-1.93898e-02,0.42,0.38
-1.93894e-02,0.42,0.42
-1.93891e-02,0.42,0.38
-1.93888e-02,0.4,0.44
-1.93885e-02,0.42,0.38
-1.93882e-02,0.42,0.44
-1.93878e-02,0.4,0.38
-1.93875e-02,0.42,0.44
-1.93872e-02,0.4,0.38
-1.93869e-02,0.42,0.44
-1.93866e-02,0.4,0.38
-1.93862e-02,0.4,0.44
-1.93859e-02,0.4,0.38
-1.93856e-02,0.4,0.44
-1.93853e-02,0.42,0.38
-1.93850e-02,0.42,0.42
-1.93846e-02,0.4,0.4
-1.93843e-02,0.4,0.44
-1.93840e-02,0.42,0.38
-1.93837e-02,0.4,0.44
-1.93834e-02,0.42,0.38
-1.93830e-02,0.42,0.44
-1.93827e-02,0.42,0.38
-1.93824e-02,0.42,0.44
-1.93821e-02,0.42,0.4
-1.93818e-02,0.42,0.44
-1.93814e-02,0.42,0.38
-1.93811e-02,0.42,0.44
-1.93808e-02,0.4,0.38
-1.93805e-02,0.42,0.42
-1.93802e-02,0.4,0.38
-1.93798e-02,0.4,0.44
-1.93795e-02,0.42,0.38
-1.93792e-02,0.4,0.44
-1.93789e-02,0.42,0.4
-1.93786e-02,0.42,0.44
-1.93782e-02,0.42,0.38
-1.93779e-02,0.4,0.44
-1.93776e-02,0.42,0.4
-1.93773e-02,0.42,0.44
-1.93770e-02,0.4,0.38
-1.93766e-02,0.42,0.44
-1.93763e-02,0.42,0.38
-1.93760e-02,0.42,0.44
-1.93757e-02,0.42,0.38
-1.93754e-02,0.42,0.42
-1.93750e-02,0.4,0.4
-1.93747e-02,0.4,0.44
-1.93744e-02,0.42,0.38
-1.93741e-02,0.42,0.44
-1.93738e-02,0.42,0.38
-1.93734e-02,0.42,0.44
-1.93731e-02,0.42,0.4
-1.93728e-02,0.4,0.44
-1.93725e-02,0.42,0.4
-1.93722e-02,0.42,0.44
-1.93718e-02,0.42,0.4
-1.93715e-02,0.42,0.44
-1.93712e-02,0.42,0.4
-1.93709e-02,0.44,0.44
-1.93706e-02,0.42,0.4
-1.93702e-02,0.42,0.44
-1.93699e-02,0.42,0.4
-1.93696e-02,0.42,0.44
-1.93693e-02,0.44,0.4
-1.93690e-02,0.42,0.44
-1.93686e-02,0.42,0.4
-1.93683e-02,0.42,0.44
-1.93680e-02,0.42,0.4
-1.93677e-02,0.42,0.44
-1.93674e-02,0.42,0.4
-1.93670e-02,0.42,0.44
-1.93667e-02,0.42,0.4
-1.93664e-02,0.44,0.44
-1.93661e-02,0.42,0.4
-1.93658e-02,0.42,0.44
-1.93654e-02,0.42,0.4
-1.93651e-02,0.42,0.44
[truncated: 123,015 more rows]

## Sheet: data_f_350
Model,DPO2014
Firmware Version,1.25
Point Format,Y,
Horizontal Units,S,
Horizontal Scale,0.002,
Sample Interval,1.6e-07,
Filter Frequency,1e+08,
Record Length,125000,
Gating,0.0% to 100.0%,
Probe Attenuation,1,
Vertical Units,V,
Vertical Offset,0,
Vertical Scale,0.5,
Label,,
TIME,CH1,CH1 Peak Detect
-1.0000e-02,1.3,1.34
-9.9998e-03,1.3,1.28
-9.9997e-03,1.32,1.34
-9.9995e-03,1.3,1.28
-9.9994e-03,1.32,1.32
-9.9992e-03,1.32,1.3
-9.9990e-03,1.3,1.34
-9.9989e-03,1.32,1.3
-9.9987e-03,1.32,1.32
-9.9986e-03,1.32,1.28
-9.9984e-03,1.32,1.34
-9.9982e-03,1.32,1.3
-9.9981e-03,1.32,1.32
-9.9979e-03,1.32,1.28
-9.9978e-03,1.32,1.34
-9.9976e-03,1.3,1.28
-9.9974e-03,1.3,1.34
-9.9973e-03,1.32,1.28
-9.9971e-03,1.3,1.34
-9.9970e-03,1.3,1.3
-9.9968e-03,1.3,1.34
-9.9966e-03,1.3,1.28
-9.9965e-03,1.32,1.34
-9.9963e-03,1.3,1.28
-9.9962e-03,1.3,1.34
-9.9960e-03,1.3,1.28
-9.9958e-03,1.3,1.34
-9.9957e-03,1.3,1.28
-9.9955e-03,1.3,1.34
-9.9954e-03,1.3,1.28
-9.9952e-03,1.3,1.32
-9.9950e-03,1.28,1.28
-9.9949e-03,1.32,1.32
-9.9947e-03,1.3,1.28
-9.9946e-03,1.32,1.32
-9.9944e-03,1.32,1.28
-9.9942e-03,1.32,1.34
-9.9941e-03,1.32,1.28
-9.9939e-03,1.3,1.32
-9.9938e-03,1.32,1.28
-9.9936e-03,1.3,1.34
-9.9934e-03,1.32,1.28
-9.9933e-03,1.32,1.32
-9.9931e-03,1.32,1.3
-9.9930e-03,1.32,1.34
-9.9928e-03,1.3,1.28
-9.9926e-03,1.32,1.34
-9.9925e-03,1.3,1.3
-9.9923e-03,1.3,1.34
-9.9922e-03,1.3,1.28
-9.9920e-03,1.3,1.34
-9.9918e-03,1.32,1.28
-9.9917e-03,1.32,1.32
-9.9915e-03,1.32,1.28
-9.9914e-03,1.32,1.32
-9.9912e-03,1.3,1.28
-9.9910e-03,1.3,1.34
-9.9909e-03,1.32,1.3
-9.9907e-03,1.32,1.34
-9.9906e-03,1.34,1.28
-9.9904e-03,1.3,1.34
-9.9902e-03,1.32,1.3
-9.9901e-03,1.3,1.34
-9.9899e-03,1.32,1.28
-9.9898e-03,1.32,1.34
-9.9896e-03,1.32,1.28
-9.9894e-03,1.3,1.34
-9.9893e-03,1.32,1.28
-9.9891e-03,1.32,1.34
-9.9890e-03,1.32,1.28
-9.9888e-03,1.32,1.34
-9.9886e-03,1.32,1.28
-9.9885e-03,1.3,1.34
-9.9883e-03,1.32,1.3
-9.9882e-03,1.3,1.34
-9.9880e-03,1.32,1.28
-9.9878e-03,1.32,1.34
-9.9877e-03,1.32,1.28
-9.9875e-03,1.32,1.32
-9.9874e-03,1.3,1.28
-9.9872e-03,1.3,1.34
-9.9870e-03,1.32,1.28
-9.9869e-03,1.3,1.32
-9.9867e-03,1.32,1.28
-9.9866e-03,1.3,1.32
-9.9864e-03,1.3,1.28
-9.9862e-03,1.3,1.32
-9.9861e-03,1.3,1.28
-9.9859e-03,1.3,1.32
-9.9858e-03,1.3,1.28
-9.9856e-03,1.3,1.32
-9.9854e-03,1.3,1.28
-9.9853e-03,1.3,1.34
-9.9851e-03,1.3,1.28
-9.9850e-03,1.3,1.32
-9.9848e-03,1.3,1.28
-9.9846e-03,1.3,1.34
-9.9845e-03,1.32,1.28
-9.9843e-03,1.32,1.32
-9.9842e-03,1.3,1.28
-9.9840e-03,1.32,1.34
-9.9838e-03,1.3,1.28
-9.9837e-03,1.3,1.34
-9.9835e-03,1.3,1.28
-9.9834e-03,1.3,1.32
-9.9832e-03,1.3,1.28
-9.9830e-03,1.32,1.32
-9.9829e-03,1.3,1.28
-9.9827e-03,1.3,1.34
-9.9826e-03,1.3,1.28
-9.9824e-03,1.3,1.32
-9.9822e-03,1.3,1.28
-9.9821e-03,1.3,1.34
-9.9819e-03,1.3,1.28
-9.9818e-03,1.3,1.32
-9.9816e-03,1.3,1.28
-9.9814e-03,1.32,1.32
-9.9813e-03,1.32,1.28
-9.9811e-03,1.3,1.32
-9.9810e-03,1.3,1.3
-9.9808e-03,1.32,1.32
-9.9806e-03,1.32,1.28
-9.9805e-03,1.3,1.34
-9.9803e-03,1.3,1.28
-9.9802e-03,1.3,1.32
-9.9800e-03,1.3,1.28
-9.9798e-03,1.3,1.34
-9.9797e-03,1.32,1.28
-9.9795e-03,1.3,1.34
-9.9794e-03,1.3,1.3
-9.9792e-03,1.32,1.34
-9.9790e-03,1.32,1.28
-9.9789e-03,1.32,1.34
-9.9787e-03,1.34,1.28
-9.9786e-03,1.32,1.34
-9.9784e-03,1.32,1.28
-9.9782e-03,1.32,1.34
-9.9781e-03,1.3,1.3
-9.9779e-03,1.32,1.34
-9.9778e-03,1.3,1.28
-9.9776e-03,1.32,1.34
-9.9774e-03,1.32,1.3
-9.9773e-03,1.3,1.34
-9.9771e-03,1.3,1.3
-9.9770e-03,1.32,1.32
-9.9768e-03,1.3,1.3
-9.9766e-03,1.32,1.34
-9.9765e-03,1.32,1.28
-9.9763e-03,1.3,1.34
-9.9762e-03,1.32,1.28
-9.9760e-03,1.34,1.34
-9.9758e-03,1.32,1.3
-9.9757e-03,1.32,1.34
-9.9755e-03,1.3,1.3
-9.9754e-03,1.32,1.34
-9.9752e-03,1.32,1.28
-9.9750e-03,1.32,1.32
-9.9749e-03,1.32,1.28
-9.9747e-03,1.3,1.34
-9.9746e-03,1.32,1.3
-9.9744e-03,1.3,1.34
-9.9742e-03,1.32,1.28
-9.9741e-03,1.3,1.34
-9.9739e-03,1.32,1.28
-9.9738e-03,1.32,1.34
-9.9736e-03,1.3,1.3
-9.9734e-03,1.32,1.34
-9.9733e-03,1.3,1.28
-9.9731e-03,1.32,1.32
-9.9730e-03,1.32,1.28
-9.9728e-03,1.32,1.34
-9.9726e-03,1.32,1.28
-9.9725e-03,1.3,1.32
-9.9723e-03,1.32,1.28
-9.9722e-03,1.3,1.32
-9.9720e-03,1.32,1.28
-9.9718e-03,1.3,1.32
-9.9717e-03,1.3,1.28
-9.9715e-03,1.3,1.32
-9.9714e-03,1.3,1.28
-9.9712e-03,1.32,1.34
-9.9710e-03,1.3,1.28
-9.9709e-03,1.3,1.32
-9.9707e-03,1.3,1.28
-9.9706e-03,1.28,1.32
-9.9704e-03,1.3,1.28
-9.9702e-03,1.3,1.32
-9.9701e-03,1.3,1.28
-9.9699e-03,1.32,1.34
-9.9698e-03,1.3,1.28
-9.9696e-03,1.32,1.32
-9.9694e-03,1.32,1.28
-9.9693e-03,1.3,1.32
-9.9691e-03,1.32,1.28
-9.9690e-03,1.3,1.32
-9.9688e-03,1.28,1.28
-9.9686e-03,1.32,1.32
-9.9685e-03,1.32,1.28
-9.9683e-03,1.3,1.32
-9.9682e-03,1.3,1.28
-9.9680e-03,1.3,1.34
-9.9678e-03,1.3,1.28
-9.9677e-03,1.3,1.32
-9.9675e-03,1.3,1.28
-9.9674e-03,1.32,1.32
-9.9672e-03,1.3,1.28
-9.9670e-03,1.3,1.32
-9.9669e-03,1.3,1.28
-9.9667e-03,1.28,1.32
-9.9666e-03,1.3,1.28
-9.9664e-03,1.3,1.32
-9.9662e-03,1.3,1.28
-9.9661e-03,1.3,1.32
-9.9659e-03,1.3,1.28
-9.9658e-03,1.3,1.32
-9.9656e-03,1.3,1.28
-9.9654e-03,1.3,1.32
-9.9653e-03,1.3,1.28
-9.9651e-03,1.3,1.32
-9.9650e-03,1.3,1.28
-9.9648e-03,1.3,1.32
-9.9646e-03,1.3,1.28
-9.9645e-03,1.3,1.32
-9.9643e-03,1.32,1.28
-9.9642e-03,1.3,1.32
-9.9640e-03,1.3,1.28
-9.9638e-03,1.32,1.32
-9.9637e-03,1.3,1.28
-9.9635e-03,1.32,1.32
-9.9634e-03,1.3,1.28
-9.9632e-03,1.3,1.32
-9.9630e-03,1.3,1.28
-9.9629e-03,1.3,1.32
-9.9627e-03,1.3,1.28
-9.9626e-03,1.3,1.32
-9.9624e-03,1.3,1.28
-9.9622e-03,1.3,1.32
-9.9621e-03,1.32,1.28
-9.9619e-03,1.32,1.32
-9.9618e-03,1.3,1.28
-9.9616e-03,1.3,1.32
-9.9614e-03,1.32,1.28
-9.9613e-03,1.32,1.32
-9.9611e-03,1.3,1.28
-9.9610e-03,1.32,1.32
-9.9608e-03,1.3,1.28
-9.9606e-03,1.3,1.34
-9.9605e-03,1.3,1.28
-9.9603e-03,1.32,1.34
-9.9602e-03,1.32,1.3
-9.9600e-03,1.32,1.32
-9.9598e-03,1.3,1.28
-9.9597e-03,1.3,1.32
-9.9595e-03,1.3,1.28
-9.9594e-03,1.3,1.32
-9.9592e-03,1.28,1.28
-9.9590e-03,1.3,1.32
-9.9589e-03,1.3,1.28
-9.9587e-03,1.3,1.32
-9.9586e-03,1.3,1.28
-9.9584e-03,1.3,1.32
-9.9582e-03,1.3,1.28
-9.9581e-03,1.3,1.34
-9.9579e-03,1.32,1.28
-9.9578e-03,1.32,1.32
-9.9576e-03,1.32,1.28
-9.9574e-03,1.3,1.32
-9.9573e-03,1.3,1.28
-9.9571e-03,1.3,1.34
-9.9570e-03,1.3,1.28
-9.9568e-03,1.32,1.34
-9.9566e-03,1.32,1.28
-9.9565e-03,1.32,1.32
-9.9563e-03,1.3,1.28
-9.9562e-03,1.32,1.32
-9.9560e-03,1.3,1.28
-9.9558e-03,1.3,1.34
-9.9557e-03,1.3,1.28
-9.9555e-03,1.3,1.32
-9.9554e-03,1.3,1.28
-9.9552e-03,1.3,1.32
-9.9550e-03,1.3,1.28
-9.9549e-03,1.32,1.34
-9.9547e-03,1.3,1.28
-9.9546e-03,1.3,1.32
-9.9544e-03,1.32,1.28
-9.9542e-03,1.3,1.32
-9.9541e-03,1.32,1.28
-9.9539e-03,1.3,1.32
-9.9538e-03,1.3,1.28
-9.9536e-03,1.3,1.32
-9.9534e-03,1.3,1.28
-9.9533e-03,1.3,1.32
-9.9531e-03,1.3,1.28
-9.9530e-03,1.3,1.32
-9.9528e-03,1.3,1.28
-9.9526e-03,1.3,1.34
-9.9525e-03,1.3,1.28
-9.9523e-03,1.3,1.32
-9.9522e-03,1.3,1.28
-9.9520e-03,1.3,1.32
-9.9518e-03,1.3,1.28
-9.9517e-03,1.3,1.32
-9.9515e-03,1.3,1.28
-9.9514e-03,1.3,1.32
-9.9512e-03,1.3,1.28
-9.9510e-03,1.3,1.32
-9.9509e-03,1.3,1.28
-9.9507e-03,1.3,1.32
-9.9506e-03,1.3,1.28
-9.9504e-03,1.32,1.32
-9.9502e-03,1.3,1.28
-9.9501e-03,1.3,1.32
-9.9499e-03,1.28,1.28
-9.9498e-03,1.3,1.32
-9.9496e-03,1.3,1.28
-9.9494e-03,1.3,1.32
-9.9493e-03,1.3,1.28
-9.9491e-03,1.3,1.32
-9.9490e-03,1.3,1.28
-9.9488e-03,1.32,1.32
-9.9486e-03,1.3,1.28
-9.9485e-03,1.3,1.32
-9.9483e-03,1.3,1.26
-9.9482e-03,1.3,1.32
-9.9480e-03,1.3,1.28
-9.9478e-03,1.3,1.32
-9.9477e-03,1.28,1.28
-9.9475e-03,1.32,1.32
-9.9474e-03,1.3,1.28
-9.9472e-03,1.3,1.32
-9.9470e-03,1.3,1.28
-9.9469e-03,1.3,1.32
-9.9467e-03,1.32,1.28
-9.9466e-03,1.3,1.32
-9.9464e-03,1.32,1.28
-9.9462e-03,1.32,1.32
-9.9461e-03,1.3,1.28
-9.9459e-03,1.3,1.32
-9.9458e-03,1.3,1.28
-9.9456e-03,1.32,1.32
-9.9454e-03,1.3,1.28
-9.9453e-03,1.3,1.32
-9.9451e-03,1.3,1.28
-9.9450e-03,1.3,1.32
-9.9448e-03,1.3,1.28
-9.9446e-03,1.3,1.34
-9.9445e-03,1.32,1.28
-9.9443e-03,1.32,1.34
-9.9442e-03,1.32,1.28
-9.9440e-03,1.32,1.32
-9.9438e-03,1.3,1.3
-9.9437e-03,1.32,1.34
-9.9435e-03,1.3,1.28
-9.9434e-03,1.32,1.32
-9.9432e-03,1.32,1.28
-9.9430e-03,1.3,1.32
-9.9429e-03,1.3,1.28
-9.9427e-03,1.28,1.34
-9.9426e-03,1.3,1.28
-9.9424e-03,1.32,1.34
-9.9422e-03,1.32,1.28
-9.9421e-03,1.3,1.32
-9.9419e-03,1.3,1.28
-9.9418e-03,1.3,1.32
-9.9416e-03,1.3,1.28
-9.9414e-03,1.32,1.34
-9.9413e-03,1.3,1.28
-9.9411e-03,1.3,1.34
-9.9410e-03,1.32,1.28
-9.9408e-03,1.3,1.32
-9.9406e-03,1.32,1.28
-9.9405e-03,1.3,1.34
-9.9403e-03,1.3,1.28
-9.9402e-03,1.3,1.32
-9.9400e-03,1.32,1.28
-9.9398e-03,1.3,1.32
-9.9397e-03,1.3,1.28
-9.9395e-03,1.3,1.32
-9.9394e-03,1.3,1.28
-9.9392e-03,1.3,1.34
-9.9390e-03,1.3,1.28
-9.9389e-03,1.3,1.32
-9.9387e-03,1.3,1.28
-9.9386e-03,1.3,1.32
-9.9384e-03,1.32,1.28
-9.9382e-03,1.3,1.32
-9.9381e-03,1.3,1.28
-9.9379e-03,1.3,1.32
-9.9378e-03,1.32,1.28
-9.9376e-03,1.3,1.32
-9.9374e-03,1.32,1.28
-9.9373e-03,1.3,1.32
-9.9371e-03,1.3,1.28
-9.9370e-03,1.3,1.32
-9.9368e-03,1.3,1.28
-9.9366e-03,1.3,1.32
-9.9365e-03,1.3,1.28
-9.9363e-03,1.32,1.32
-9.9362e-03,1.3,1.28
-9.9360e-03,1.3,1.34
-9.9358e-03,1.32,1.28
-9.9357e-03,1.3,1.32
-9.9355e-03,1.32,1.28
-9.9354e-03,1.3,1.32
-9.9352e-03,1.3,1.28
-9.9350e-03,1.3,1.32
-9.9349e-03,1.3,1.28
-9.9347e-03,1.3,1.32
-9.9346e-03,1.3,1.28
-9.9344e-03,1.28,1.32
-9.9342e-03,1.3,1.28
-9.9341e-03,1.3,1.32
-9.9339e-03,1.3,1.28
-9.9338e-03,1.3,1.32
-9.9336e-03,1.3,1.28
-9.9334e-03,1.3,1.32
-9.9333e-03,1.3,1.28
-9.9331e-03,1.3,1.32
-9.9330e-03,1.32,1.28
-9.9328e-03,1.3,1.32
-9.9326e-03,1.3,1.28
-9.9325e-03,1.32,1.34
-9.9323e-03,1.3,1.28
-9.9322e-03,1.32,1.32
-9.9320e-03,1.3,1.28
-9.9318e-03,1.3,1.32
-9.9317e-03,1.32,1.28
-9.9315e-03,1.32,1.32
-9.9314e-03,1.3,1.28
-9.9312e-03,1.3,1.34
-9.9310e-03,1.28,1.28
-9.9309e-03,1.28,1.32
-9.9307e-03,1.3,1.28
-9.9306e-03,1.32,1.32
-9.9304e-03,1.3,1.28
-9.9302e-03,1.3,1.34
-9.9301e-03,1.32,1.28
-9.9299e-03,1.32,1.32
-9.9298e-03,1.3,1.28
-9.9296e-03,1.3,1.32
-9.9294e-03,1.3,1.28
-9.9293e-03,1.32,1.32
-9.9291e-03,1.32,1.28
-9.9290e-03,1.3,1.32
-9.9288e-03,1.3,1.28
-9.9286e-03,1.32,1.32
-9.9285e-03,1.3,1.28
-9.9283e-03,1.3,1.32
-9.9282e-03,1.3,1.28
-9.9280e-03,1.3,1.32
-9.9278e-03,1.3,1.28
-9.9277e-03,1.3,1.32
-9.9275e-03,1.3,1.28
-9.9274e-03,1.3,1.32
-9.9272e-03,1.32,1.28
-9.9270e-03,1.32,1.32
-9.9269e-03,1.32,1.28
-9.9267e-03,1.3,1.32
-9.9266e-03,1.3,1.28
-9.9264e-03,1.3,1.32
-9.9262e-03,1.28,1.28
-9.9261e-03,1.3,1.32
-9.9259e-03,1.3,1.26
-9.9258e-03,1.3,1.32
-9.9256e-03,1.32,1.28
-9.9254e-03,1.3,1.32
-9.9253e-03,1.3,1.28
-9.9251e-03,1.3,1.32
-9.9250e-03,1.3,1.28
-9.9248e-03,1.3,1.32
-9.9246e-03,1.3,1.28
-9.9245e-03,1.3,1.32
-9.9243e-03,1.3,1.26
-9.9242e-03,1.28,1.32
-9.9240e-03,1.3,1.28
-9.9238e-03,1.3,1.32
-9.9237e-03,1.28,1.28
-9.9235e-03,1.28,1.32
-9.9234e-03,1.32,1.28
-9.9232e-03,1.3,1.32
-9.9230e-03,1.3,1.28
-9.9229e-03,1.3,1.32
-9.9227e-03,1.3,1.28
-9.9226e-03,1.3,1.32
-9.9224e-03,1.28,1.28
-9.9222e-03,1.3,1.32
-9.9221e-03,1.3,1.28
-9.9219e-03,1.32,1.32
-9.9218e-03,1.3,1.28
-9.9216e-03,1.28,1.32
-9.9214e-03,1.28,1.28
-9.9213e-03,1.3,1.32
-9.9211e-03,1.3,1.28
-9.9210e-03,1.3,1.32
-9.9208e-03,1.3,1.28
-9.9206e-03,1.3,1.32
-9.9205e-03,1.3,1.28
-9.9203e-03,1.3,1.32
-9.9202e-03,1.3,1.28
-9.9200e-03,1.3,1.32
-9.9198e-03,1.32,1.28
-9.9197e-03,1.3,1.32
-9.9195e-03,1.28,1.28
-9.9194e-03,1.3,1.32
-9.9192e-03,1.32,1.28
-9.9190e-03,1.3,1.32
-9.9189e-03,1.3,1.28
-9.9187e-03,1.3,1.32
-9.9186e-03,1.3,1.28
-9.9184e-03,1.3,1.32
-9.9182e-03,1.32,1.28
-9.9181e-03,1.3,1.32
-9.9179e-03,1.32,1.28
-9.9178e-03,1.3,1.32
-9.9176e-03,1.28,1.28
-9.9174e-03,1.3,1.32
-9.9173e-03,1.3,1.28
-9.9171e-03,1.32,1.32
-9.9170e-03,1.3,1.28
-9.9168e-03,1.28,1.32
-9.9166e-03,1.32,1.28
-9.9165e-03,1.3,1.32
-9.9163e-03,1.32,1.28
-9.9162e-03,1.3,1.32
-9.9160e-03,1.32,1.28
-9.9158e-03,1.3,1.32
-9.9157e-03,1.32,1.28
-9.9155e-03,1.32,1.34
-9.9154e-03,1.3,1.28
-9.9152e-03,1.3,1.32
-9.9150e-03,1.32,1.28
-9.9149e-03,1.3,1.32
-9.9147e-03,1.3,1.28
-9.9146e-03,1.3,1.32
-9.9144e-03,1.28,1.28
-9.9142e-03,1.3,1.32
-9.9141e-03,1.3,1.26
-9.9139e-03,1.3,1.32
-9.9138e-03,1.3,1.28
-9.9136e-03,1.28,1.32
-9.9134e-03,1.3,1.28
-9.9133e-03,1.3,1.32
-9.9131e-03,1.32,1.28
-9.9130e-03,1.3,1.32
-9.9128e-03,1.3,1.28
-9.9126e-03,1.3,1.32
-9.9125e-03,1.3,1.28
-9.9123e-03,1.3,1.32
-9.9122e-03,1.3,1.28
-9.9120e-03,1.28,1.32
-9.9118e-03,1.3,1.26
-9.9117e-03,1.3,1.32
-9.9115e-03,1.28,1.28
-9.9114e-03,1.3,1.32
-9.9112e-03,1.3,1.26
-9.9110e-03,1.3,1.32
-9.9109e-03,1.3,1.28
-9.9107e-03,1.28,1.32
-9.9106e-03,1.3,1.28
-9.9104e-03,1.3,1.32
-9.9102e-03,1.32,1.28
-9.9101e-03,1.3,1.32
-9.9099e-03,1.3,1.28
-9.9098e-03,1.3,1.32
-9.9096e-03,1.3,1.28
-9.9094e-03,1.3,1.32
-9.9093e-03,1.3,1.28
-9.9091e-03,1.28,1.32
-9.9090e-03,1.3,1.28
-9.9088e-03,1.3,1.32
-9.9086e-03,1.3,1.28
-9.9085e-03,1.3,1.32
-9.9083e-03,1.28,1.28
-9.9082e-03,1.3,1.32
-9.9080e-03,1.3,1.28
-9.9078e-03,1.3,1.32
-9.9077e-03,1.3,1.28
-9.9075e-03,1.3,1.32
-9.9074e-03,1.3,1.28
-9.9072e-03,1.3,1.32
-9.9070e-03,1.3,1.28
-9.9069e-03,1.3,1.32
-9.9067e-03,1.3,1.28
-9.9066e-03,1.28,1.32
-9.9064e-03,1.32,1.28
-9.9062e-03,1.3,1.32
-9.9061e-03,1.3,1.28
-9.9059e-03,1.28,1.32
-9.9058e-03,1.3,1.28
-9.9056e-03,1.3,1.32
-9.9054e-03,1.28,1.28
-9.9053e-03,1.32,1.32
-9.9051e-03,1.32,1.28
-9.9050e-03,1.3,1.32
-9.9048e-03,1.3,1.28
-9.9046e-03,1.32,1.32
-9.9045e-03,1.3,1.28
-9.9043e-03,1.3,1.32
-9.9042e-03,1.3,1.28
-9.9040e-03,1.32,1.32
-9.9038e-03,1.3,1.28
-9.9037e-03,1.3,1.32
-9.9035e-03,1.3,1.28
-9.9034e-03,1.3,1.32
-9.9032e-03,1.3,1.28
-9.9030e-03,1.3,1.32
-9.9029e-03,1.3,1.28
-9.9027e-03,1.3,1.32
-9.9026e-03,1.32,1.28
-9.9024e-03,1.3,1.32
-9.9022e-03,1.3,1.26
-9.9021e-03,1.3,1.32
-9.9019e-03,1.3,1.28
-9.9018e-03,1.3,1.34
-9.9016e-03,1.3,1.28
-9.9014e-03,1.3,1.32
-9.9013e-03,1.32,1.28
-9.9011e-03,1.3,1.32
-9.9010e-03,1.3,1.28
-9.9008e-03,1.32,1.32
-9.9006e-03,1.3,1.28
-9.9005e-03,1.3,1.34
-9.9003e-03,1.3,1.28
-9.9002e-03,1.32,1.32
-9.9000e-03,1.3,1.28
-9.8998e-03,1.3,1.32
-9.8997e-03,1.32,1.28
-9.8995e-03,1.3,1.32
-9.8994e-03,1.3,1.28
-9.8992e-03,1.32,1.34
-9.8990e-03,1.3,1.28
-9.8989e-03,1.3,1.32
-9.8987e-03,1.3,1.28
-9.8986e-03,1.3,1.34
-9.8984e-03,1.3,1.28
-9.8982e-03,1.32,1.32
-9.8981e-03,1.3,1.28
-9.8979e-03,1.32,1.32
-9.8978e-03,1.32,1.28
-9.8976e-03,1.3,1.34
-9.8974e-03,1.3,1.28
-9.8973e-03,1.32,1.32
-9.8971e-03,1.3,1.28
-9.8970e-03,1.28,1.32
-9.8968e-03,1.3,1.28
-9.8966e-03,1.3,1.32
-9.8965e-03,1.3,1.28
-9.8963e-03,1.3,1.32
-9.8962e-03,1.3,1.28
-9.8960e-03,1.3,1.32
-9.8958e-03,1.3,1.28
-9.8957e-03,1.3,1.32
-9.8955e-03,1.3,1.28
-9.8954e-03,1.28,1.32
-9.8952e-03,1.32,1.28
-9.8950e-03,1.3,1.32
-9.8949e-03,1.3,1.28
-9.8947e-03,1.3,1.32
-9.8946e-03,1.3,1.28
-9.8944e-03,1.3,1.32
-9.8942e-03,1.3,1.28
-9.8941e-03,1.3,1.32
-9.8939e-03,1.3,1.28
-9.8938e-03,1.3,1.32
-9.8936e-03,1.3,1.28
-9.8934e-03,1.3,1.32
-9.8933e-03,1.28,1.28
-9.8931e-03,1.3,1.32
-9.8930e-03,1.3,1.28
-9.8928e-03,1.3,1.32
-9.8926e-03,1.3,1.28
-9.8925e-03,1.3,1.32
-9.8923e-03,1.3,1.28
-9.8922e-03,1.3,1.32
-9.8920e-03,1.28,1.28
-9.8918e-03,1.3,1.32
-9.8917e-03,1.3,1.28
-9.8915e-03,1.3,1.32
-9.8914e-03,1.3,1.28
-9.8912e-03,1.3,1.32
-9.8910e-03,1.28,1.28
-9.8909e-03,1.3,1.32
-9.8907e-03,1.3,1.28
-9.8906e-03,1.3,1.32
-9.8904e-03,1.3,1.28
-9.8902e-03,1.3,1.32
-9.8901e-03,1.32,1.28
-9.8899e-03,1.3,1.32
-9.8898e-03,1.3,1.28
-9.8896e-03,1.3,1.32
-9.8894e-03,1.3,1.28
-9.8893e-03,1.3,1.32
-9.8891e-03,1.3,1.28
-9.8890e-03,1.3,1.32
-9.8888e-03,1.3,1.28
-9.8886e-03,1.34,1.32
-9.8885e-03,1.3,1.28
-9.8883e-03,1.3,1.34
-9.8882e-03,1.3,1.28
-9.8880e-03,1.3,1.32
-9.8878e-03,1.3,1.28
-9.8877e-03,1.3,1.32
-9.8875e-03,1.28,1.28
-9.8874e-03,1.3,1.32
-9.8872e-03,1.32,1.28
-9.8870e-03,1.3,1.32
-9.8869e-03,1.3,1.28
-9.8867e-03,1.32,1.32
-9.8866e-03,1.3,1.28
-9.8864e-03,1.3,1.32
-9.8862e-03,1.3,1.28
-9.8861e-03,1.32,1.32
-9.8859e-03,1.3,1.26
-9.8858e-03,1.3,1.32
-9.8856e-03,1.3,1.28
-9.8854e-03,1.3,1.32
-9.8853e-03,1.3,1.28
-9.8851e-03,1.3,1.32
-9.8850e-03,1.3,1.28
-9.8848e-03,1.3,1.32
-9.8846e-03,1.3,1.28
-9.8845e-03,1.3,1.32
-9.8843e-03,1.3,1.28
-9.8842e-03,1.3,1.32
-9.8840e-03,1.3,1.28
-9.8838e-03,1.3,1.32
-9.8837e-03,1.3,1.28
-9.8835e-03,1.3,1.32
-9.8834e-03,1.3,1.28
-9.8832e-03,1.3,1.32
-9.8830e-03,1.3,1.28
-9.8829e-03,1.3,1.32
-9.8827e-03,1.3,1.28
-9.8826e-03,1.3,1.32
-9.8824e-03,1.28,1.28
-9.8822e-03,1.3,1.32
-9.8821e-03,1.3,1.28
-9.8819e-03,1.3,1.32
-9.8818e-03,1.3,1.28
-9.8816e-03,1.3,1.32
-9.8814e-03,1.3,1.28
-9.8813e-03,1.28,1.32
-9.8811e-03,1.32,1.28
-9.8810e-03,1.3,1.32
-9.8808e-03,1.3,1.28
-9.8806e-03,1.3,1.32
-9.8805e-03,1.3,1.28
-9.8803e-03,1.32,1.32
-9.8802e-03,1.3,1.28
-9.8800e-03,1.3,1.32
-9.8798e-03,1.3,1.26
-9.8797e-03,1.3,1.32
-9.8795e-03,1.28,1.28
-9.8794e-03,1.3,1.32
-9.8792e-03,1.3,1.28
-9.8790e-03,1.3,1.32
-9.8789e-03,1.3,1.26
-9.8787e-03,1.3,1.32
-9.8786e-03,1.28,1.28
-9.8784e-03,1.28,1.32
-9.8782e-03,1.28,1.28
-9.8781e-03,1.28,1.32
-9.8779e-03,1.3,1.28
-9.8778e-03,1.3,1.32
-9.8776e-03,1.3,1.26
-9.8774e-03,1.28,1.32
-9.8773e-03,1.3,1.26
-9.8771e-03,1.28,1.32
-9.8770e-03,1.3,1.26
-9.8768e-03,1.3,1.32
-9.8766e-03,1.3,1.28
-9.8765e-03,1.32,1.32
-9.8763e-03,1.28,1.26
-9.8762e-03,1.3,1.32
-9.8760e-03,1.3,1.28
-9.8758e-03,1.3,1.32
-9.8757e-03,1.3,1.26
-9.8755e-03,1.3,1.32
-9.8754e-03,1.3,1.28
-9.8752e-03,1.28,1.32
-9.8750e-03,1.28,1.28
-9.8749e-03,1.3,1.32
-9.8747e-03,1.3,1.26
-9.8746e-03,1.3,1.32
-9.8744e-03,1.28,1.28
-9.8742e-03,1.3,1.32
-9.8741e-03,1.3,1.26
-9.8739e-03,1.28,1.32
-9.8738e-03,1.28,1.26
-9.8736e-03,1.3,1.32
-9.8734e-03,1.3,1.28
-9.8733e-03,1.28,1.32
-9.8731e-03,1.3,1.28
-9.8730e-03,1.3,1.32
-9.8728e-03,1.28,1.28
-9.8726e-03,1.28,1.32
-9.8725e-03,1.3,1.28
-9.8723e-03,1.3,1.34
-9.8722e-03,1.3,1.28
-9.8720e-03,1.3,1.32
-9.8718e-03,1.3,1.28
-9.8717e-03,1.28,1.32
-9.8715e-03,1.3,1.28
-9.8714e-03,1.3,1.32
-9.8712e-03,1.3,1.28
-9.8710e-03,1.3,1.32
-9.8709e-03,1.3,1.28
-9.8707e-03,1.3,1.32
-9.8706e-03,1.3,1.28
-9.8704e-03,1.28,1.32
-9.8702e-03,1.3,1.28
-9.8701e-03,1.3,1.32
-9.8699e-03,1.3,1.28
-9.8698e-03,1.3,1.32
-9.8696e-03,1.32,1.28
-9.8694e-03,1.3,1.32
-9.8693e-03,1.3,1.28
-9.8691e-03,1.3,1.32
-9.8690e-03,1.3,1.28
-9.8688e-03,1.3,1.32
-9.8686e-03,1.32,1.28
-9.8685e-03,1.3,1.32
-9.8683e-03,1.28,1.28
-9.8682e-03,1.3,1.32
-9.8680e-03,1.3,1.28
-9.8678e-03,1.3,1.32
-9.8677e-03,1.28,1.26
-9.8675e-03,1.3,1.32
-9.8674e-03,1.3,1.28
-9.8672e-03,1.3,1.32
-9.8670e-03,1.3,1.28
-9.8669e-03,1.28,1.32
-9.8667e-03,1.28,1.28
-9.8666e-03,1.28,1.32
-9.8664e-03,1.3,1.28
-9.8662e-03,1.3,1.32
-9.8661e-03,1.3,1.28
-9.8659e-03,1.3,1.32
-9.8658e-03,1.28,1.28
-9.8656e-03,1.3,1.32
-9.8654e-03,1.3,1.26
-9.8653e-03,1.3,1.32
-9.8651e-03,1.3,1.28
-9.8650e-03,1.3,1.32
-9.8648e-03,1.28,1.26
-9.8646e-03,1.3,1.32
-9.8645e-03,1.3,1.26
-9.8643e-03,1.3,1.32
-9.8642e-03,1.3,1.28
-9.8640e-03,1.3,1.32
-9.8638e-03,1.28,1.26
-9.8637e-03,1.28,1.32
-9.8635e-03,1.28,1.28
-9.8634e-03,1.28,1.32
-9.8632e-03,1.28,1.26
-9.8630e-03,1.3,1.32
-9.8629e-03,1.3,1.26
-9.8627e-03,1.28,1.32
-9.8626e-03,1.3,1.26
-9.8624e-03,1.3,1.32
-9.8622e-03,1.28,1.28
-9.8621e-03,1.28,1.32
-9.8619e-03,1.28,1.26
-9.8618e-03,1.3,1.32
-9.8616e-03,1.3,1.28
-9.8614e-03,1.28,1.32
-9.8613e-03,1.3,1.26
-9.8611e-03,1.3,1.32
-9.8610e-03,1.3,1.28
-9.8608e-03,1.3,1.32
-9.8606e-03,1.28,1.26
-9.8605e-03,1.32,1.32
-9.8603e-03,1.3,1.28
-9.8602e-03,1.3,1.32
-9.8600e-03,1.3,1.28
-9.8598e-03,1.3,1.32
-9.8597e-03,1.3,1.28
-9.8595e-03,1.3,1.32
-9.8594e-03,1.3,1.26
-9.8592e-03,1.3,1.32
-9.8590e-03,1.3,1.28
-9.8589e-03,1.28,1.32
-9.8587e-03,1.3,1.26
-9.8586e-03,1.28,1.32
-9.8584e-03,1.28,1.26
-9.8582e-03,1.28,1.32
-9.8581e-03,1.3,1.28
-9.8579e-03,1.3,1.32
-9.8578e-03,1.3,1.26
-9.8576e-03,1.3,1.32
-9.8574e-03,1.3,1.28
-9.8573e-03,1.3,1.32
-9.8571e-03,1.3,1.28
-9.8570e-03,1.3,1.32
-9.8568e-03,1.3,1.28
-9.8566e-03,1.3,1.32
-9.8565e-03,1.3,1.28
-9.8563e-03,1.3,1.32
-9.8562e-03,1.3,1.28
-9.8560e-03,1.32,1.34
-9.8558e-03,1.3,1.28
-9.8557e-03,1.3,1.32
-9.8555e-03,1.3,1.28
-9.8554e-03,1.32,1.32
-9.8552e-03,1.3,1.28
-9.8550e-03,1.3,1.32
-9.8549e-03,1.28,1.28
-9.8547e-03,1.3,1.32
-9.8546e-03,1.3,1.28
-9.8544e-03,1.3,1.32
-9.8542e-03,1.3,1.28
-9.8541e-03,1.32,1.32
-9.8539e-03,1.32,1.28
-9.8538e-03,1.3,1.32
-9.8536e-03,1.3,1.28
-9.8534e-03,1.3,1.32
-9.8533e-03,1.3,1.28
-9.8531e-03,1.3,1.32
-9.8530e-03,1.32,1.28
-9.8528e-03,1.28,1.34
-9.8526e-03,1.3,1.28
-9.8525e-03,1.3,1.32
-9.8523e-03,1.3,1.28
-9.8522e-03,1.32,1.32
-9.8520e-03,1.3,1.28
-9.8518e-03,1.3,1.32
-9.8517e-03,1.3,1.28
-9.8515e-03,1.3,1.32
-9.8514e-03,1.3,1.28
-9.8512e-03,1.32,1.32
-9.8510e-03,1.3,1.26
-9.8509e-03,1.3,1.32
-9.8507e-03,1.3,1.28
-9.8506e-03,1.3,1.32
-9.8504e-03,1.3,1.28
-9.8502e-03,1.32,1.32
-9.8501e-03,1.3,1.28
-9.8499e-03,1.3,1.32
-9.8498e-03,1.32,1.28
-9.8496e-03,1.3,1.32
-9.8494e-03,1.32,1.28
-9.8493e-03,1.3,1.32
-9.8491e-03,1.3,1.28
-9.8490e-03,1.32,1.32
-9.8488e-03,1.3,1.28
-9.8486e-03,1.32,1.32
-9.8485e-03,1.3,1.28
-9.8483e-03,1.3,1.32
-9.8482e-03,1.28,1.26
-9.8480e-03,1.3,1.32
-9.8478e-03,1.3,1.26
-9.8477e-03,1.3,1.32
-9.8475e-03,1.28,1.28
-9.8474e-03,1.28,1.32
-9.8472e-03,1.28,1.28
-9.8470e-03,1.3,1.32
-9.8469e-03,1.3,1.28
-9.8467e-03,1.3,1.32
-9.8466e-03,1.3,1.28
-9.8464e-03,1.3,1.32
-9.8462e-03,1.3,1.26
-9.8461e-03,1.28,1.32
-9.8459e-03,1.3,1.26
-9.8458e-03,1.28,1.32
-9.8456e-03,1.28,1.26
-9.8454e-03,1.28,1.32
-9.8453e-03,1.28,1.26
-9.8451e-03,1.28,1.32
-9.8450e-03,1.3,1.26
-9.8448e-03,1.3,1.32
-9.8446e-03,1.28,1.26
-9.8445e-03,1.3,1.32
-9.8443e-03,1.28,1.26
-9.8442e-03,1.28,1.32
-9.8440e-03,1.28,1.26
-9.8438e-03,1.28,1.32
-9.8437e-03,1.3,1.26
-9.8435e-03,1.28,1.32
-9.8434e-03,1.28,1.26
-9.8432e-03,1.28,1.32
-9.8430e-03,1.28,1.26
-9.8429e-03,1.28,1.32
-9.8427e-03,1.3,1.26
-9.8426e-03,1.3,1.32
-9.8424e-03,1.28,1.26
-9.8422e-03,1.28,1.32
-9.8421e-03,1.3,1.26
-9.8419e-03,1.28,1.32
-9.8418e-03,1.28,1.28
-9.8416e-03,1.28,1.32
-9.8414e-03,1.3,1.26
-9.8413e-03,1.28,1.32
-9.8411e-03,1.28,1.26
-9.8410e-03,1.3,1.32
-9.8408e-03,1.3,1.26
-9.8406e-03,1.28,1.32
-9.8405e-03,1.3,1.26
-9.8403e-03,1.28,1.32
-9.8402e-03,1.28,1.26
-9.8400e-03,1.3,1.32
-9.8398e-03,1.28,1.28
-9.8397e-03,1.28,1.32
-9.8395e-03,1.3,1.28
-9.8394e-03,1.3,1.32
-9.8392e-03,1.3,1.28
-9.8390e-03,1.3,1.32
-9.8389e-03,1.3,1.28
-9.8387e-03,1.28,1.32
-9.8386e-03,1.3,1.28
-9.8384e-03,1.3,1.32
-9.8382e-03,1.3,1.26
-9.8381e-03,1.3,1.32
-9.8379e-03,1.3,1.26
-9.8378e-03,1.3,1.32
-9.8376e-03,1.28,1.26
-9.8374e-03,1.3,1.32
-9.8373e-03,1.3,1.28
-9.8371e-03,1.3,1.32
-9.8370e-03,1.3,1.28
-9.8368e-03,1.28,1.32
-9.8366e-03,1.28,1.28
-9.8365e-03,1.3,1.32
-9.8363e-03,1.3,1.28
-9.8362e-03,1.32,1.32
-9.8360e-03,1.3,1.28
-9.8358e-03,1.3,1.32
-9.8357e-03,1.3,1.28
-9.8355e-03,1.3,1.32
-9.8354e-03,1.3,1.28
-9.8352e-03,1.3,1.32
-9.8350e-03,1.3,1.28
-9.8349e-03,1.3,1.32
-9.8347e-03,1.3,1.28
-9.8346e-03,1.3,1.32
-9.8344e-03,1.3,1.28
-9.8342e-03,1.32,1.32
-9.8341e-03,1.3,1.28
-9.8339e-03,1.3,1.32
-9.8338e-03,1.32,1.28
-9.8336e-03,1.3,1.32
-9.8334e-03,1.3,1.28
-9.8333e-03,1.3,1.32
-9.8331e-03,1.3,1.28
-9.8330e-03,1.3,1.32
-9.8328e-03,1.3,1.28
-9.8326e-03,1.3,1.32
-9.8325e-03,1.32,1.28
-9.8323e-03,1.3,1.32
-9.8322e-03,1.3,1.28
-9.8320e-03,1.32,1.32
-9.8318e-03,1.3,1.28
-9.8317e-03,1.3,1.32
-9.8315e-03,1.3,1.28
-9.8314e-03,1.3,1.34
-9.8312e-03,1.3,1.28
-9.8310e-03,1.3,1.32
-9.8309e-03,1.32,1.28
-9.8307e-03,1.3,1.32
-9.8306e-03,1.3,1.28
-9.8304e-03,1.32,1.32
-9.8302e-03,1.3,1.28
-9.8301e-03,1.3,1.32
-9.8299e-03,1.28,1.28
-9.8298e-03,1.3,1.32
-9.8296e-03,1.3,1.26
-9.8294e-03,1.3,1.32
-9.8293e-03,1.3,1.28
-9.8291e-03,1.3,1.32
-9.8290e-03,1.3,1.28
-9.8288e-03,1.3,1.32
-9.8286e-03,1.28,1.26
-9.8285e-03,1.3,1.32
-9.8283e-03,1.28,1.28
-9.8282e-03,1.3,1.32
-9.8280e-03,1.3,1.26
-9.8278e-03,1.28,1.32
-9.8277e-03,1.28,1.28
-9.8275e-03,1.3,1.32
-9.8274e-03,1.28,1.26
-9.8272e-03,1.28,1.32
-9.8270e-03,1.3,1.28
-9.8269e-03,1.32,1.32
-9.8267e-03,1.28,1.26
-9.8266e-03,1.32,1.32
-9.8264e-03,1.3,1.26
-9.8262e-03,1.3,1.32
-9.8261e-03,1.3,1.28
-9.8259e-03,1.3,1.32
-9.8258e-03,1.3,1.26
-9.8256e-03,1.32,1.32
-9.8254e-03,1.3,1.26
-9.8253e-03,1.3,1.32
-9.8251e-03,1.3,1.28
-9.8250e-03,1.3,1.32
-9.8248e-03,1.3,1.26
-9.8246e-03,1.3,1.32
-9.8245e-03,1.28,1.26
-9.8243e-03,1.3,1.32
-9.8242e-03,1.28,1.28
-9.8240e-03,1.3,1.32
-9.8238e-03,1.3,1.28
-9.8237e-03,1.3,1.32
-9.8235e-03,1.28,1.28
-9.8234e-03,1.28,1.32
-9.8232e-03,1.3,1.28
-9.8230e-03,1.3,1.32
-9.8229e-03,1.3,1.26
-9.8227e-03,1.3,1.32
-9.8226e-03,1.28,1.28
-9.8224e-03,1.28,1.32
-9.8222e-03,1.28,1.28
-9.8221e-03,1.28,1.32
-9.8219e-03,1.3,1.26
-9.8218e-03,1.3,1.32
-9.8216e-03,1.3,1.26
-9.8214e-03,1.3,1.32
-9.8213e-03,1.28,1.28
-9.8211e-03,1.28,1.32
-9.8210e-03,1.28,1.28
-9.8208e-03,1.28,1.32
-9.8206e-03,1.3,1.28
-9.8205e-03,1.3,1.32
-9.8203e-03,1.3,1.26
-9.8202e-03,1.3,1.32
-9.8200e-03,1.3,1.28
-9.8198e-03,1.3,1.32
-9.8197e-03,1.28,1.26
-9.8195e-03,1.28,1.32
-9.8194e-03,1.28,1.28
-9.8192e-03,1.3,1.32
-9.8190e-03,1.28,1.28
-9.8189e-03,1.3,1.32
-9.8187e-03,1.3,1.28
-9.8186e-03,1.28,1.32
-9.8184e-03,1.3,1.28
-9.8182e-03,1.3,1.32
-9.8181e-03,1.28,1.28
-9.8179e-03,1.3,1.32
-9.8178e-03,1.28,1.28
-9.8176e-03,1.28,1.32
-9.8174e-03,1.28,1.28
-9.8173e-03,1.28,1.32
-9.8171e-03,1.3,1.26
-9.8170e-03,1.3,1.32
-9.8168e-03,1.3,1.26
-9.8166e-03,1.3,1.32
-9.8165e-03,1.3,1.26
-9.8163e-03,1.28,1.32
-9.8162e-03,1.3,1.28
-9.8160e-03,1.3,1.32
-9.8158e-03,1.32,1.26
-9.8157e-03,1.28,1.32
-9.8155e-03,1.28,1.28
-9.8154e-03,1.28,1.32
-9.8152e-03,1.3,1.28
-9.8150e-03,1.3,1.32
-9.8149e-03,1.3,1.28
-9.8147e-03,1.28,1.32
-9.8146e-03,1.3,1.28
-9.8144e-03,1.28,1.32
-9.8142e-03,1.3,1.26
-9.8141e-03,1.3,1.32
-9.8139e-03,1.3,1.28
-9.8138e-03,1.28,1.32
-9.8136e-03,1.3,1.28
-9.8134e-03,1.3,1.32
-9.8133e-03,1.32,1.28
-9.8131e-03,1.3,1.32
-9.8130e-03,1.3,1.28
-9.8128e-03,1.28,1.32
-9.8126e-03,1.28,1.26
-9.8125e-03,1.3,1.32
-9.8123e-03,1.3,1.26
-9.8122e-03,1.28,1.32
-9.8120e-03,1.28,1.28
-9.8118e-03,1.28,1.32
-9.8117e-03,1.28,1.28
-9.8115e-03,1.3,1.32
-9.8114e-03,1.28,1.26
-9.8112e-03,1.3,1.32
-9.8110e-03,1.3,1.26
-9.8109e-03,1.3,1.32
-9.8107e-03,1.28,1.28
-9.8106e-03,1.32,1.32
-9.8104e-03,1.3,1.26
-9.8102e-03,1.3,1.32
-9.8101e-03,1.28,1.26
-9.8099e-03,1.3,1.32
-9.8098e-03,1.3,1.28
-9.8096e-03,1.3,1.32
-9.8094e-03,1.28,1.26
-9.8093e-03,1.3,1.32
-9.8091e-03,1.28,1.26
-9.8090e-03,1.3,1.32
-9.8088e-03,1.28,1.28
-9.8086e-03,1.3,1.32
-9.8085e-03,1.28,1.26
-9.8083e-03,1.28,1.32
-9.8082e-03,1.28,1.26
-9.8080e-03,1.28,1.32
-9.8078e-03,1.28,1.26
-9.8077e-03,1.3,1.32
-9.8075e-03,1.28,1.28
-9.8074e-03,1.3,1.32
-9.8072e-03,1.28,1.28
-9.8070e-03,1.28,1.32
-9.8069e-03,1.3,1.28
-9.8067e-03,1.28,1.32
-9.8066e-03,1.3,1.28
-9.8064e-03,1.3,1.32
-9.8062e-03,1.3,1.26
-9.8061e-03,1.3,1.32
-9.8059e-03,1.3,1.26
-9.8058e-03,1.3,1.32
-9.8056e-03,1.3,1.28
-9.8054e-03,1.3,1.32
-9.8053e-03,1.3,1.28
-9.8051e-03,1.3,1.32
-9.8050e-03,1.3,1.28
-9.8048e-03,1.3,1.32
-9.8046e-03,1.28,1.26
-9.8045e-03,1.3,1.32
-9.8043e-03,1.3,1.26
-9.8042e-03,1.3,1.32
-9.8040e-03,1.3,1.26
-9.8038e-03,1.28,1.32
-9.8037e-03,1.3,1.26
-9.8035e-03,1.28,1.32
-9.8034e-03,1.3,1.26
-9.8032e-03,1.3,1.32
-9.8030e-03,1.3,1.26
-9.8029e-03,1.3,1.32
-9.8027e-03,1.3,1.28
-9.8026e-03,1.3,1.32
-9.8024e-03,1.28,1.26
-9.8022e-03,1.3,1.32
-9.8021e-03,1.3,1.26
-9.8019e-03,1.3,1.32
-9.8018e-03,1.3,1.26
-9.8016e-03,1.3,1.32
-9.8014e-03,1.3,1.28
-9.8013e-03,1.28,1.32
-9.8011e-03,1.3,1.28
-9.8010e-03,1.3,1.32
-9.8008e-03,1.3,1.26
-9.8006e-03,1.28,1.32
-9.8005e-03,1.3,1.28
-9.8003e-03,1.3,1.32
-9.8002e-03,1.3,1.26
-9.8000e-03,1.28,1.32
-9.7998e-03,1.3,1.26
-9.7997e-03,1.3,1.32
-9.7995e-03,1.3,1.28
-9.7994e-03,1.28,1.32
-9.7992e-03,1.3,1.28
-9.7990e-03,1.28,1.32
-9.7989e-03,1.3,1.26
-9.7987e-03,1.28,1.32
-9.7986e-03,1.3,1.26
-9.7984e-03,1.3,1.32
-9.7982e-03,1.28,1.26
-9.7981e-03,1.3,1.32
-9.7979e-03,1.3,1.28
-9.7978e-03,1.28,1.32
-9.7976e-03,1.3,1.26
-9.7974e-03,1.28,1.32
-9.7973e-03,1.28,1.26
-9.7971e-03,1.3,1.32
-9.7970e-03,1.28,1.26
-9.7968e-03,1.28,1.3
-9.7966e-03,1.28,1.26
-9.7965e-03,1.28,1.32
-9.7963e-03,1.3,1.26
-9.7962e-03,1.3,1.3
-9.7960e-03,1.28,1.26
-9.7958e-03,1.28,1.3
-9.7957e-03,1.28,1.26
-9.7955e-03,1.3,1.32
-9.7954e-03,1.3,1.26
-9.7952e-03,1.3,1.32
-9.7950e-03,1.28,1.26
-9.7949e-03,1.28,1.32
-9.7947e-03,1.3,1.28
-9.7946e-03,1.28,1.32
-9.7944e-03,1.3,1.26
-9.7942e-03,1.3,1.32
-9.7941e-03,1.3,1.28
-9.7939e-03,1.3,1.32
-9.7938e-03,1.3,1.26
-9.7936e-03,1.3,1.32
-9.7934e-03,1.3,1.26
-9.7933e-03,1.3,1.32
-9.7931e-03,1.3,1.26
-9.7930e-03,1.3,1.32
-9.7928e-03,1.3,1.28
-9.7926e-03,1.3,1.32
-9.7925e-03,1.3,1.26
-9.7923e-03,1.3,1.32
-9.7922e-03,1.3,1.26
-9.7920e-03,1.28,1.32
-9.7918e-03,1.28,1.26
-9.7917e-03,1.28,1.32
-9.7915e-03,1.3,1.28
-9.7914e-03,1.3,1.32
-9.7912e-03,1.28,1.26
-9.7910e-03,1.3,1.32
-9.7909e-03,1.3,1.26
-9.7907e-03,1.3,1.32
-9.7906e-03,1.28,1.28
-9.7904e-03,1.28,1.32
-9.7902e-03,1.28,1.26
-9.7901e-03,1.28,1.32
-9.7899e-03,1.28,1.26
-9.7898e-03,1.3,1.32
-9.7896e-03,1.3,1.26
-9.7894e-03,1.3,1.32
-9.7893e-03,1.3,1.28
-9.7891e-03,1.28,1.32
-9.7890e-03,1.28,1.26
-9.7888e-03,1.28,1.32
-9.7886e-03,1.3,1.28
-9.7885e-03,1.3,1.32
-9.7883e-03,1.3,1.28
-9.7882e-03,1.32,1.32
-9.7880e-03,1.3,1.28
-9.7878e-03,1.3,1.32
-9.7877e-03,1.3,1.26
-9.7875e-03,1.28,1.32
-9.7874e-03,1.26,1.28
-9.7872e-03,1.28,1.32
-9.7870e-03,1.3,1.26
-9.7869e-03,1.28,1.32
-9.7867e-03,1.3,1.26
-9.7866e-03,1.28,1.32
-9.7864e-03,1.28,1.26
-9.7862e-03,1.3,1.32
-9.7861e-03,1.3,1.26
-9.7859e-03,1.28,1.3
-9.7858e-03,1.3,1.28
-9.7856e-03,1.28,1.32
-9.7854e-03,1.3,1.26
-9.7853e-03,1.3,1.32
-9.7851e-03,1.3,1.26
-9.7850e-03,1.3,1.32
-9.7848e-03,1.3,1.26
-9.7846e-03,1.28,1.32
-9.7845e-03,1.28,1.26
-9.7843e-03,1.28,1.32
-9.7842e-03,1.28,1.26
-9.7840e-03,1.3,1.3
-9.7838e-03,1.26,1.26
-9.7837e-03,1.28,1.3
-9.7835e-03,1.28,1.26
-9.7834e-03,1.28,1.3
-9.7832e-03,1.28,1.26
-9.7830e-03,1.26,1.3
-9.7829e-03,1.3,1.26
-9.7827e-03,1.3,1.3
-9.7826e-03,1.28,1.26
-9.7824e-03,1.28,1.32
-9.7822e-03,1.3,1.26
-9.7821e-03,1.3,1.32
-9.7819e-03,1.3,1.26
-9.7818e-03,1.28,1.32
-9.7816e-03,1.3,1.26
-9.7814e-03,1.28,1.3
-9.7813e-03,1.28,1.26
-9.7811e-03,1.28,1.32
-9.7810e-03,1.3,1.26
-9.7808e-03,1.3,1.3
-9.7806e-03,1.28,1.26
-9.7805e-03,1.28,1.32
-9.7803e-03,1.3,1.26
-9.7802e-03,1.28,1.32
-9.7800e-03,1.28,1.26
-9.7798e-03,1.26,1.32
-9.7797e-03,1.28,1.26
-9.7795e-03,1.3,1.32
-9.7794e-03,1.28,1.26
-9.7792e-03,1.3,1.32
-9.7790e-03,1.3,1.26
-9.7789e-03,1.28,1.32
-9.7787e-03,1.3,1.26
-9.7786e-03,1.3,1.32
-9.7784e-03,1.28,1.28
-9.7782e-03,1.28,1.32
-9.7781e-03,1.3,1.26
-9.7779e-03,1.3,1.32
-9.7778e-03,1.3,1.26
-9.7776e-03,1.3,1.32
-9.7774e-03,1.3,1.26
-9.7773e-03,1.28,1.32
-9.7771e-03,1.32,1.26
-9.7770e-03,1.3,1.32
-9.7768e-03,1.28,1.26
-9.7766e-03,1.28,1.32
-9.7765e-03,1.3,1.28
-9.7763e-03,1.3,1.32
-9.7762e-03,1.3,1.26
-9.7760e-03,1.3,1.32
-9.7758e-03,1.28,1.28
-9.7757e-03,1.3,1.32
-9.7755e-03,1.32,1.28
-9.7754e-03,1.3,1.32
-9.7752e-03,1.32,1.26
-9.7750e-03,1.3,1.32
-9.7749e-03,1.3,1.26
-9.7747e-03,1.3,1.32
-9.7746e-03,1.28,1.28
-9.7744e-03,1.28,1.32
-9.7742e-03,1.3,1.28
-9.7741e-03,1.3,1.32
-9.7739e-03,1.3,1.26
-9.7738e-03,1.3,1.32
-9.7736e-03,1.28,1.28
-9.7734e-03,1.3,1.32
-9.7733e-03,1.26,1.28
-9.7731e-03,1.28,1.32
-9.7730e-03,1.28,1.26
-9.7728e-03,1.28,1.32
-9.7726e-03,1.3,1.26
-9.7725e-03,1.28,1.32
-9.7723e-03,1.3,1.26
-9.7722e-03,1.28,1.32
-9.7720e-03,1.3,1.26
-9.7718e-03,1.3,1.32
-9.7717e-03,1.3,1.26
-9.7715e-03,1.28,1.3
-9.7714e-03,1.28,1.26
-9.7712e-03,1.3,1.32
-9.7710e-03,1.28,1.26
-9.7709e-03,1.28,1.32
-9.7707e-03,1.28,1.28
-9.7706e-03,1.28,1.32
-9.7704e-03,1.28,1.26
-9.7702e-03,1.28,1.32
-9.7701e-03,1.28,1.26
-9.7699e-03,1.28,1.32
-9.7698e-03,1.28,1.28
-9.7696e-03,1.28,1.32
-9.7694e-03,1.3,1.26
-9.7693e-03,1.28,1.32
-9.7691e-03,1.28,1.26
-9.7690e-03,1.3,1.32
-9.7688e-03,1.3,1.26
-9.7686e-03,1.3,1.32
-9.7685e-03,1.28,1.26
-9.7683e-03,1.3,1.32
-9.7682e-03,1.26,1.26
-9.7680e-03,1.28,1.3
-9.7678e-03,1.28,1.26
-9.7677e-03,1.3,1.32
-9.7675e-03,1.28,1.26
-9.7674e-03,1.28,1.32
-9.7672e-03,1.3,1.26
-9.7670e-03,1.28,1.32
-9.7669e-03,1.28,1.26
-9.7667e-03,1.3,1.3
-9.7666e-03,1.3,1.26
-9.7664e-03,1.28,1.32
-9.7662e-03,1.28,1.26
-9.7661e-03,1.28,1.3
-9.7659e-03,1.28,1.26
-9.7658e-03,1.28,1.3
-9.7656e-03,1.28,1.26
-9.7654e-03,1.3,1.32
-9.7653e-03,1.3,1.26
-9.7651e-03,1.28,1.32
-9.7650e-03,1.3,1.26
-9.7648e-03,1.28,1.32
-9.7646e-03,1.28,1.26
-9.7645e-03,1.3,1.32
-9.7643e-03,1.28,1.26
-9.7642e-03,1.28,1.3
-9.7640e-03,1.3,1.26
-9.7638e-03,1.28,1.32
-9.7637e-03,1.3,1.26
-9.7635e-03,1.28,1.32
-9.7634e-03,1.3,1.26
-9.7632e-03,1.3,1.3
-9.7630e-03,1.3,1.26
-9.7629e-03,1.28,1.32
-9.7627e-03,1.28,1.26
-9.7626e-03,1.28,1.32
-9.7624e-03,1.3,1.26
-9.7622e-03,1.28,1.32
-9.7621e-03,1.28,1.28
-9.7619e-03,1.3,1.32
-9.7618e-03,1.3,1.26
-9.7616e-03,1.3,1.32
-9.7614e-03,1.3,1.26
-9.7613e-03,1.3,1.32
-9.7611e-03,1.3,1.28
-9.7610e-03,1.3,1.32
-9.7608e-03,1.28,1.26
-9.7606e-03,1.3,1.32
-9.7605e-03,1.3,1.26
-9.7603e-03,1.28,1.32
-9.7602e-03,1.28,1.26
-9.7600e-03,1.3,1.32
-9.7598e-03,1.28,1.26
-9.7597e-03,1.3,1.32
-9.7595e-03,1.3,1.26
-9.7594e-03,1.3,1.32
-9.7592e-03,1.28,1.26
-9.7590e-03,1.28,1.32
-9.7589e-03,1.28,1.26
-9.7587e-03,1.28,1.32
-9.7586e-03,1.28,1.26
-9.7584e-03,1.3,1.32
-9.7582e-03,1.3,1.26
-9.7581e-03,1.3,1.32
-9.7579e-03,1.3,1.28
-9.7578e-03,1.28,1.32
-9.7576e-03,1.28,1.26
-9.7574e-03,1.3,1.32
-9.7573e-03,1.3,1.26
-9.7571e-03,1.28,1.32
-9.7570e-03,1.3,1.26
-9.7568e-03,1.28,1.32
-9.7566e-03,1.28,1.26
-9.7565e-03,1.28,1.32
-9.7563e-03,1.28,1.26
-9.7562e-03,1.28,1.32
-9.7560e-03,1.28,1.26
-9.7558e-03,1.3,1.32
-9.7557e-03,1.28,1.26
-9.7555e-03,1.28,1.32
-9.7554e-03,1.28,1.26
-9.7552e-03,1.3,1.32
-9.7550e-03,1.28,1.26
-9.7549e-03,1.28,1.32
-9.7547e-03,1.3,1.26
-9.7546e-03,1.28,1.32
-9.7544e-03,1.28,1.26
-9.7542e-03,1.28,1.32
-9.7541e-03,1.3,1.26
-9.7539e-03,1.28,1.32
-9.7538e-03,1.28,1.26
-9.7536e-03,1.3,1.3
-9.7534e-03,1.28,1.26
-9.7533e-03,1.28,1.32
-9.7531e-03,1.28,1.26
-9.7530e-03,1.28,1.3
-9.7528e-03,1.3,1.26
-9.7526e-03,1.3,1.3
-9.7525e-03,1.28,1.26
-9.7523e-03,1.28,1.32
-9.7522e-03,1.28,1.26
-9.7520e-03,1.28,1.3
-9.7518e-03,1.28,1.26
-9.7517e-03,1.28,1.3
-9.7515e-03,1.28,1.26
-9.7514e-03,1.28,1.3
-9.7512e-03,1.28,1.26
-9.7510e-03,1.28,1.32
-9.7509e-03,1.28,1.26
-9.7507e-03,1.28,1.3
-9.7506e-03,1.26,1.26
-9.7504e-03,1.28,1.32
-9.7502e-03,1.28,1.26
-9.7501e-03,1.28,1.3
-9.7499e-03,1.3,1.26
-9.7498e-03,1.28,1.32
-9.7496e-03,1.3,1.26
-9.7494e-03,1.3,1.3
-9.7493e-03,1.3,1.26
-9.7491e-03,1.3,1.3
-9.7490e-03,1.28,1.26
-9.7488e-03,1.28,1.3
-9.7486e-03,1.3,1.26
-9.7485e-03,1.3,1.32
-9.7483e-03,1.28,1.26
-9.7482e-03,1.28,1.32
-9.7480e-03,1.28,1.26
-9.7478e-03,1.3,1.3
-9.7477e-03,1.28,1.26
-9.7475e-03,1.3,1.3
-9.7474e-03,1.28,1.26
-9.7472e-03,1.28,1.32
-9.7470e-03,1.28,1.26
-9.7469e-03,1.3,1.32
-9.7467e-03,1.28,1.26
-9.7466e-03,1.3,1.3
-9.7464e-03,1.3,1.26
-9.7462e-03,1.28,1.32
-9.7461e-03,1.3,1.26
-9.7459e-03,1.28,1.32
-9.7458e-03,1.3,1.26
-9.7456e-03,1.28,1.32
-9.7454e-03,1.3,1.26
-9.7453e-03,1.3,1.32
-9.7451e-03,1.3,1.26
-9.7450e-03,1.3,1.3
-9.7448e-03,1.3,1.26
-9.7446e-03,1.28,1.32
-9.7445e-03,1.3,1.26
-9.7443e-03,1.3,1.32
-9.7442e-03,1.28,1.26
-9.7440e-03,1.3,1.32
-9.7438e-03,1.3,1.26
-9.7437e-03,1.28,1.32
-9.7435e-03,1.28,1.28
-9.7434e-03,1.3,1.32
-9.7432e-03,1.28,1.28
-9.7430e-03,1.3,1.32
-9.7429e-03,1.3,1.28
-9.7427e-03,1.3,1.32
-9.7426e-03,1.3,1.28
-9.7424e-03,1.3,1.32
-9.7422e-03,1.28,1.26
-9.7421e-03,1.28,1.32
-9.7419e-03,1.28,1.26
-9.7418e-03,1.28,1.32
-9.7416e-03,1.3,1.28
-9.7414e-03,1.28,1.32
-9.7413e-03,1.28,1.28
-9.7411e-03,1.28,1.32
-9.7410e-03,1.3,1.26
-9.7408e-03,1.3,1.32
-9.7406e-03,1.28,1.26
-9.7405e-03,1.3,1.32
-9.7403e-03,1.3,1.28
-9.7402e-03,1.3,1.32
-9.7400e-03,1.3,1.26
-9.7398e-03,1.3,1.32
-9.7397e-03,1.3,1.26
-9.7395e-03,1.28,1.34
-9.7394e-03,1.3,1.28
-9.7392e-03,1.28,1.32
-9.7390e-03,1.26,1.26
-9.7389e-03,1.3,1.32
-9.7387e-03,1.3,1.26
-9.7386e-03,1.3,1.3
-9.7384e-03,1.3,1.26
-9.7382e-03,1.28,1.32
-9.7381e-03,1.3,1.26
-9.7379e-03,1.28,1.32
-9.7378e-03,1.3,1.26
-9.7376e-03,1.28,1.32
-9.7374e-03,1.28,1.26
-9.7373e-03,1.3,1.3
-9.7371e-03,1.3,1.28
-9.7370e-03,1.28,1.32
-9.7368e-03,1.28,1.26
-9.7366e-03,1.3,1.32
-9.7365e-03,1.28,1.26
-9.7363e-03,1.28,1.32
-9.7362e-03,1.28,1.26
-9.7360e-03,1.28,1.3
-9.7358e-03,1.3,1.26
-9.7357e-03,1.28,1.32
-9.7355e-03,1.28,1.26
-9.7354e-03,1.3,1.3
-9.7352e-03,1.3,1.26
-9.7350e-03,1.28,1.3
-9.7349e-03,1.28,1.26
-9.7347e-03,1.28,1.32
-9.7346e-03,1.26,1.26
-9.7344e-03,1.26,1.3
-9.7342e-03,1.28,1.26
-9.7341e-03,1.28,1.32
-9.7339e-03,1.28,1.26
-9.7338e-03,1.28,1.3
-9.7336e-03,1.28,1.26
-9.7334e-03,1.26,1.3
-9.7333e-03,1.28,1.26
-9.7331e-03,1.28,1.32
-9.7330e-03,1.28,1.26
-9.7328e-03,1.3,1.32
-9.7326e-03,1.28,1.26
-9.7325e-03,1.28,1.3
-9.7323e-03,1.28,1.26
-9.7322e-03,1.28,1.32
-9.7320e-03,1.28,1.26
-9.7318e-03,1.28,1.3
-9.7317e-03,1.3,1.26
-9.7315e-03,1.28,1.32
-9.7314e-03,1.28,1.26
-9.7312e-03,1.3,1.32
-9.7310e-03,1.3,1.26
-9.7309e-03,1.3,1.32
-9.7307e-03,1.28,1.26
-9.7306e-03,1.3,1.32
-9.7304e-03,1.28,1.26
-9.7302e-03,1.28,1.32
-9.7301e-03,1.28,1.26
-9.7299e-03,1.3,1.3
-9.7298e-03,1.28,1.26
-9.7296e-03,1.3,1.3
-9.7294e-03,1.28,1.26
-9.7293e-03,1.28,1.32
-9.7291e-03,1.28,1.26
-9.7290e-03,1.3,1.32
-9.7288e-03,1.28,1.26
-9.7286e-03,1.3,1.32
-9.7285e-03,1.28,1.26
-9.7283e-03,1.3,1.3
-9.7282e-03,1.3,1.26
-9.7280e-03,1.28,1.3
-9.7278e-03,1.3,1.26
-9.7277e-03,1.3,1.3
-9.7275e-03,1.28,1.26
-9.7274e-03,1.3,1.32
-9.7272e-03,1.28,1.26
-9.7270e-03,1.28,1.32
-9.7269e-03,1.3,1.26
-9.7267e-03,1.28,1.3
-9.7266e-03,1.3,1.26
-9.7264e-03,1.28,1.3
-9.7262e-03,1.3,1.26
-9.7261e-03,1.3,1.32
-9.7259e-03,1.28,1.26
-9.7258e-03,1.28,1.32
-9.7256e-03,1.28,1.26
-9.7254e-03,1.3,1.32
-9.7253e-03,1.28,1.26
-9.7251e-03,1.28,1.32
-9.7250e-03,1.28,1.26
-9.7248e-03,1.28,1.32
-9.7246e-03,1.3,1.26
-9.7245e-03,1.3,1.32
-9.7243e-03,1.28,1.26
-9.7242e-03,1.28,1.3
-9.7240e-03,1.3,1.26
-9.7238e-03,1.28,1.32
-9.7237e-03,1.28,1.26
-9.7235e-03,1.3,1.32
-9.7234e-03,1.28,1.26
-9.7232e-03,1.28,1.32
-9.7230e-03,1.28,1.26
-9.7229e-03,1.28,1.32
-9.7227e-03,1.28,1.26
-9.7226e-03,1.3,1.3
-9.7224e-03,1.28,1.26
-9.7222e-03,1.3,1.32
-9.7221e-03,1.3,1.26
-9.7219e-03,1.3,1.32
-9.7218e-03,1.3,1.26
-9.7216e-03,1.28,1.32
-9.7214e-03,1.3,1.26
-9.7213e-03,1.28,1.3
-9.7211e-03,1.28,1.26
-9.7210e-03,1.3,1.3
-9.7208e-03,1.28,1.26
-9.7206e-03,1.28,1.3
-9.7205e-03,1.28,1.26
-9.7203e-03,1.28,1.32
-9.7202e-03,1.3,1.26
-9.7200e-03,1.3,1.3
-9.7198e-03,1.3,1.26
-9.7197e-03,1.28,1.32
-9.7195e-03,1.3,1.26
-9.7194e-03,1.3,1.3
-9.7192e-03,1.3,1.28
-9.7190e-03,1.28,1.32
-9.7189e-03,1.28,1.26
-9.7187e-03,1.28,1.32
-9.7186e-03,1.3,1.26
-9.7184e-03,1.28,1.32
-9.7182e-03,1.28,1.26
-9.7181e-03,1.3,1.32
-9.7179e-03,1.3,1.26
-9.7178e-03,1.28,1.32
-9.7176e-03,1.3,1.28
-9.7174e-03,1.28,1.32
-9.7173e-03,1.28,1.26
-9.7171e-03,1.28,1.32
-9.7170e-03,1.3,1.26
-9.7168e-03,1.3,1.32
-9.7166e-03,1.28,1.26
-9.7165e-03,1.28,1.3
-9.7163e-03,1.3,1.26
-9.7162e-03,1.28,1.3
-9.7160e-03,1.28,1.26
-9.7158e-03,1.28,1.32
-9.7157e-03,1.3,1.26
-9.7155e-03,1.28,1.3
-9.7154e-03,1.28,1.26
-9.7152e-03,1.26,1.32
-9.7150e-03,1.3,1.26
-9.7149e-03,1.3,1.3
-9.7147e-03,1.3,1.26
-9.7146e-03,1.28,1.32
-9.7144e-03,1.3,1.26
-9.7142e-03,1.28,1.32
-9.7141e-03,1.28,1.26
-9.7139e-03,1.26,1.3
-9.7138e-03,1.28,1.26
-9.7136e-03,1.28,1.32
-9.7134e-03,1.28,1.26
-9.7133e-03,1.3,1.32
-9.7131e-03,1.28,1.26
-9.7130e-03,1.3,1.3
-9.7128e-03,1.3,1.26
-9.7126e-03,1.3,1.32
-9.7125e-03,1.3,1.26
-9.7123e-03,1.28,1.32
-9.7122e-03,1.28,1.26
-9.7120e-03,1.28,1.32
-9.7118e-03,1.3,1.26
-9.7117e-03,1.28,1.3
-9.7115e-03,1.28,1.26
-9.7114e-03,1.3,1.32
-9.7112e-03,1.28,1.26
-9.7110e-03,1.3,1.3
-9.7109e-03,1.28,1.26
-9.7107e-03,1.3,1.32
-9.7106e-03,1.28,1.26
-9.7104e-03,1.28,1.32
-9.7102e-03,1.28,1.26
-9.7101e-03,1.3,1.3
-9.7099e-03,1.28,1.26
-9.7098e-03,1.28,1.3
-9.7096e-03,1.28,1.26
-9.7094e-03,1.28,1.3
-9.7093e-03,1.28,1.26
-9.7091e-03,1.28,1.3
-9.7090e-03,1.28,1.26
-9.7088e-03,1.3,1.32
-9.7086e-03,1.3,1.26
-9.7085e-03,1.32,1.3
-9.7083e-03,1.3,1.26
-9.7082e-03,1.3,1.32
-9.7080e-03,1.28,1.26
-9.7078e-03,1.28,1.32
-9.7077e-03,1.28,1.28
-9.7075e-03,1.28,1.32
-9.7074e-03,1.28,1.26
-9.7072e-03,1.28,1.32
-9.7070e-03,1.3,1.26
-9.7069e-03,1.28,1.3
-9.7067e-03,1.28,1.26
-9.7066e-03,1.28,1.3
-9.7064e-03,1.28,1.26
-9.7062e-03,1.28,1.32
-9.7061e-03,1.26,1.26
-9.7059e-03,1.3,1.32
-9.7058e-03,1.28,1.26
-9.7056e-03,1.28,1.32
-9.7054e-03,1.3,1.26
-9.7053e-03,1.3,1.32
-9.7051e-03,1.28,1.26
-9.7050e-03,1.28,1.32
-9.7048e-03,1.26,1.26
-9.7046e-03,1.28,1.3
-9.7045e-03,1.28,1.26
-9.7043e-03,1.28,1.3
-9.7042e-03,1.28,1.26
-9.7040e-03,1.28,1.32
-9.7038e-03,1.28,1.26
-9.7037e-03,1.28,1.32
-9.7035e-03,1.28,1.26
-9.7034e-03,1.3,1.32
-9.7032e-03,1.3,1.28
-9.7030e-03,1.3,1.32
-9.7029e-03,1.3,1.26
-9.7027e-03,1.26,1.32
-9.7026e-03,1.3,1.26
-9.7024e-03,1.28,1.3
-9.7022e-03,1.28,1.26
-9.7021e-03,1.28,1.3
-9.7019e-03,1.3,1.26
-9.7018e-03,1.3,1.3
-9.7016e-03,1.28,1.26
-9.7014e-03,1.3,1.32
-9.7013e-03,1.28,1.26
-9.7011e-03,1.28,1.3
-9.7010e-03,1.28,1.26
-9.7008e-03,1.28,1.3
-9.7006e-03,1.28,1.26
-9.7005e-03,1.28,1.32
-9.7003e-03,1.28,1.26
-9.7002e-03,1.28,1.3
-9.7000e-03,1.26,1.26
-9.6998e-03,1.28,1.3
-9.6997e-03,1.28,1.26
-9.6995e-03,1.28,1.3
-9.6994e-03,1.28,1.26
-9.6992e-03,1.3,1.3
-9.6990e-03,1.3,1.26
-9.6989e-03,1.28,1.3
-9.6987e-03,1.28,1.26
-9.6986e-03,1.3,1.3
-9.6984e-03,1.26,1.26
-9.6982e-03,1.28,1.3
-9.6981e-03,1.3,1.26
-9.6979e-03,1.28,1.3
-9.6978e-03,1.28,1.26
-9.6976e-03,1.28,1.3
-9.6974e-03,1.28,1.26
-9.6973e-03,1.28,1.3
-9.6971e-03,1.28,1.26
-9.6970e-03,1.28,1.3
-9.6968e-03,1.28,1.26
-9.6966e-03,1.28,1.3
-9.6965e-03,1.26,1.26
-9.6963e-03,1.26,1.3
-9.6962e-03,1.3,1.26
-9.6960e-03,1.26,1.3
-9.6958e-03,1.28,1.26
-9.6957e-03,1.28,1.3
-9.6955e-03,1.26,1.26
-9.6954e-03,1.28,1.3
-9.6952e-03,1.28,1.26
-9.6950e-03,1.26,1.3
-9.6949e-03,1.28,1.26
-9.6947e-03,1.28,1.3
-9.6946e-03,1.28,1.26
-9.6944e-03,1.28,1.3
-9.6942e-03,1.28,1.26
-9.6941e-03,1.28,1.32
-9.6939e-03,1.28,1.26
-9.6938e-03,1.26,1.3
-9.6936e-03,1.28,1.26
-9.6934e-03,1.26,1.3
-9.6933e-03,1.28,1.26
-9.6931e-03,1.26,1.3
-9.6930e-03,1.26,1.26
-9.6928e-03,1.28,1.3
-9.6926e-03,1.28,1.26
-9.6925e-03,1.28,1.3
-9.6923e-03,1.28,1.26
-9.6922e-03,1.28,1.3
-9.6920e-03,1.3,1.26
-9.6918e-03,1.28,1.3
-9.6917e-03,1.26,1.26
-9.6915e-03,1.3,1.32
-9.6914e-03,1.28,1.26
-9.6912e-03,1.28,1.3
-9.6910e-03,1.26,1.26
-9.6909e-03,1.28,1.3
-9.6907e-03,1.3,1.26
-9.6906e-03,1.28,1.3
-9.6904e-03,1.28,1.26
-9.6902e-03,1.28,1.32
-9.6901e-03,1.28,1.26
-9.6899e-03,1.28,1.3
-9.6898e-03,1.28,1.26
-9.6896e-03,1.28,1.3
-9.6894e-03,1.3,1.26
-9.6893e-03,1.28,1.3
-9.6891e-03,1.28,1.26
-9.6890e-03,1.28,1.3
-9.6888e-03,1.28,1.26
-9.6886e-03,1.28,1.3
-9.6885e-03,1.28,1.26
-9.6883e-03,1.28,1.32
-9.6882e-03,1.3,1.26
-9.6880e-03,1.26,1.3
-9.6878e-03,1.28,1.26
-9.6877e-03,1.28,1.3
-9.6875e-03,1.28,1.26
-9.6874e-03,1.28,1.3
-9.6872e-03,1.28,1.26
-9.6870e-03,1.26,1.3
-9.6869e-03,1.28,1.26
-9.6867e-03,1.28,1.32
-9.6866e-03,1.3,1.26
-9.6864e-03,1.3,1.32
-9.6862e-03,1.28,1.26
-9.6861e-03,1.28,1.3
-9.6859e-03,1.28,1.26
-9.6858e-03,1.26,1.3
-9.6856e-03,1.28,1.26
-9.6854e-03,1.28,1.32
-9.6853e-03,1.28,1.26
-9.6851e-03,1.3,1.3
-9.6850e-03,1.28,1.26
-9.6848e-03,1.28,1.32
-9.6846e-03,1.28,1.26
-9.6845e-03,1.28,1.3
-9.6843e-03,1.28,1.26
-9.6842e-03,1.28,1.3
-9.6840e-03,1.26,1.26
-9.6838e-03,1.28,1.3
-9.6837e-03,1.28,1.26
-9.6835e-03,1.28,1.3
-9.6834e-03,1.28,1.26
-9.6832e-03,1.28,1.3
-9.6830e-03,1.28,1.26
-9.6829e-03,1.3,1.3
-9.6827e-03,1.28,1.26
-9.6826e-03,1.28,1.3
[truncated: 123,015 more rows]

## Sheet: data_f_450
Model,DPO2014
Firmware Version,1.25
Point Format,Y,
Horizontal Units,S,
Horizontal Scale,0.002,
Sample Interval,1.6e-07,
Filter Frequency,1e+08,
Record Length,125000,
Gating,0.0% to 100.0%,
Probe Attenuation,1,
Vertical Units,V,
Vertical Offset,0,
Vertical Scale,0.2,
Label,,
TIME,CH1,CH1 Peak Detect
-1.0000e-02,0.48,0.488
-9.9998e-03,0.48,0.472
-9.9997e-03,0.48,0.488
-9.9995e-03,0.48,0.48
-9.9994e-03,0.48,0.488
-9.9992e-03,0.48,0.48
-9.9990e-03,0.48,0.488
-9.9989e-03,0.48,0.472
-9.9987e-03,0.48,0.488
-9.9986e-03,0.488,0.472
-9.9984e-03,0.48,0.488
-9.9982e-03,0.488,0.48
-9.9981e-03,0.488,0.488
-9.9979e-03,0.48,0.48
-9.9978e-03,0.488,0.488
-9.9976e-03,0.488,0.48
-9.9974e-03,0.488,0.488
-9.9973e-03,0.488,0.48
-9.9971e-03,0.488,0.496
-9.9970e-03,0.488,0.48
-9.9968e-03,0.488,0.488
-9.9966e-03,0.488,0.48
-9.9965e-03,0.488,0.488
-9.9963e-03,0.488,0.48
-9.9962e-03,0.488,0.488
-9.9960e-03,0.488,0.48
-9.9958e-03,0.488,0.496
-9.9957e-03,0.488,0.48
-9.9955e-03,0.488,0.496
-9.9954e-03,0.488,0.48
-9.9952e-03,0.488,0.496
-9.9950e-03,0.488,0.48
-9.9949e-03,0.488,0.496
-9.9947e-03,0.488,0.48
-9.9946e-03,0.488,0.496
-9.9944e-03,0.488,0.48
-9.9942e-03,0.488,0.496
-9.9941e-03,0.496,0.48
-9.9939e-03,0.488,0.496
-9.9938e-03,0.488,0.48
-9.9936e-03,0.488,0.496
-9.9934e-03,0.488,0.48
-9.9933e-03,0.488,0.496
-9.9931e-03,0.488,0.48
-9.9930e-03,0.488,0.496
-9.9928e-03,0.488,0.48
-9.9926e-03,0.488,0.496
-9.9925e-03,0.488,0.48
-9.9923e-03,0.488,0.496
-9.9922e-03,0.488,0.48
-9.9920e-03,0.488,0.496
-9.9918e-03,0.488,0.48
-9.9917e-03,0.488,0.496
-9.9915e-03,0.488,0.48
-9.9914e-03,0.488,0.496
-9.9912e-03,0.488,0.48
-9.9910e-03,0.488,0.496
-9.9909e-03,0.488,0.48
-9.9907e-03,0.488,0.496
-9.9906e-03,0.488,0.48
-9.9904e-03,0.488,0.496
-9.9902e-03,0.488,0.48
-9.9901e-03,0.48,0.496
-9.9899e-03,0.488,0.48
-9.9898e-03,0.488,0.496
-9.9896e-03,0.488,0.48
-9.9894e-03,0.48,0.496
-9.9893e-03,0.488,0.48
-9.9891e-03,0.488,0.488
-9.9890e-03,0.488,0.48
-9.9888e-03,0.488,0.488
-9.9886e-03,0.488,0.48
-9.9885e-03,0.488,0.496
-9.9883e-03,0.488,0.48
-9.9882e-03,0.488,0.488
-9.9880e-03,0.48,0.48
-9.9878e-03,0.488,0.488
-9.9877e-03,0.488,0.48
-9.9875e-03,0.488,0.488
-9.9874e-03,0.48,0.48
-9.9872e-03,0.48,0.496
-9.9870e-03,0.488,0.48
-9.9869e-03,0.488,0.488
-9.9867e-03,0.48,0.48
-9.9866e-03,0.488,0.488
-9.9864e-03,0.488,0.48
-9.9862e-03,0.488,0.488
-9.9861e-03,0.48,0.48
-9.9859e-03,0.48,0.488
-9.9858e-03,0.488,0.48
-9.9856e-03,0.48,0.488
-9.9854e-03,0.48,0.48
-9.9853e-03,0.48,0.488
-9.9851e-03,0.488,0.48
-9.9850e-03,0.488,0.488
-9.9848e-03,0.48,0.48
-9.9846e-03,0.48,0.488
-9.9845e-03,0.488,0.48
-9.9843e-03,0.48,0.488
-9.9842e-03,0.488,0.48
-9.9840e-03,0.488,0.488
-9.9838e-03,0.488,0.472
-9.9837e-03,0.48,0.488
-9.9835e-03,0.48,0.48
-9.9834e-03,0.48,0.488
-9.9832e-03,0.48,0.48
-9.9830e-03,0.48,0.488
-9.9829e-03,0.48,0.48
-9.9827e-03,0.48,0.488
-9.9826e-03,0.48,0.48
-9.9824e-03,0.488,0.488
-9.9822e-03,0.488,0.48
-9.9821e-03,0.48,0.488
-9.9819e-03,0.48,0.48
-9.9818e-03,0.488,0.488
-9.9816e-03,0.48,0.48
-9.9814e-03,0.48,0.488
-9.9813e-03,0.48,0.48
-9.9811e-03,0.48,0.488
-9.9810e-03,0.48,0.48
-9.9808e-03,0.488,0.488
-9.9806e-03,0.48,0.472
-9.9805e-03,0.48,0.488
-9.9803e-03,0.48,0.48
-9.9802e-03,0.48,0.488
-9.9800e-03,0.48,0.472
-9.9798e-03,0.48,0.488
-9.9797e-03,0.488,0.48
-9.9795e-03,0.48,0.488
-9.9794e-03,0.48,0.48
-9.9792e-03,0.48,0.488
-9.9790e-03,0.48,0.48
-9.9789e-03,0.488,0.488
-9.9787e-03,0.488,0.48
-9.9786e-03,0.48,0.488
-9.9784e-03,0.48,0.48
-9.9782e-03,0.48,0.488
-9.9781e-03,0.488,0.48
-9.9779e-03,0.48,0.488
-9.9778e-03,0.48,0.48
-9.9776e-03,0.488,0.496
-9.9774e-03,0.488,0.48
-9.9773e-03,0.488,0.496
-9.9771e-03,0.488,0.48
-9.9770e-03,0.488,0.488
-9.9768e-03,0.488,0.48
-9.9766e-03,0.488,0.496
-9.9765e-03,0.488,0.48
-9.9763e-03,0.488,0.496
-9.9762e-03,0.488,0.48
-9.9760e-03,0.488,0.496
-9.9758e-03,0.488,0.48
-9.9757e-03,0.488,0.496
-9.9755e-03,0.488,0.48
-9.9754e-03,0.488,0.496
-9.9752e-03,0.488,0.48
-9.9750e-03,0.488,0.496
-9.9749e-03,0.488,0.48
-9.9747e-03,0.488,0.496
-9.9746e-03,0.488,0.48
-9.9744e-03,0.488,0.496
-9.9742e-03,0.488,0.48
-9.9741e-03,0.488,0.496
-9.9739e-03,0.488,0.48
-9.9738e-03,0.488,0.496
-9.9736e-03,0.488,0.48
-9.9734e-03,0.488,0.496
-9.9733e-03,0.488,0.48
-9.9731e-03,0.488,0.496
-9.9730e-03,0.488,0.48
-9.9728e-03,0.488,0.496
-9.9726e-03,0.488,0.48
-9.9725e-03,0.488,0.496
-9.9723e-03,0.488,0.48
-9.9722e-03,0.488,0.496
-9.9720e-03,0.488,0.48
-9.9718e-03,0.488,0.488
-9.9717e-03,0.488,0.48
-9.9715e-03,0.488,0.496
-9.9714e-03,0.48,0.48
-9.9712e-03,0.488,0.496
-9.9710e-03,0.488,0.48
-9.9709e-03,0.488,0.496
-9.9707e-03,0.488,0.48
-9.9706e-03,0.488,0.496
-9.9704e-03,0.488,0.48
-9.9702e-03,0.488,0.496
-9.9701e-03,0.48,0.48
-9.9699e-03,0.488,0.496
-9.9698e-03,0.488,0.48
-9.9696e-03,0.488,0.488
-9.9694e-03,0.48,0.48
-9.9693e-03,0.488,0.488
-9.9691e-03,0.488,0.48
-9.9690e-03,0.488,0.488
-9.9688e-03,0.488,0.48
-9.9686e-03,0.488,0.496
-9.9685e-03,0.488,0.48
-9.9683e-03,0.48,0.488
-9.9682e-03,0.488,0.48
-9.9680e-03,0.48,0.488
-9.9678e-03,0.488,0.48
-9.9677e-03,0.48,0.488
-9.9675e-03,0.488,0.48
-9.9674e-03,0.488,0.488
-9.9672e-03,0.488,0.48
-9.9670e-03,0.48,0.488
-9.9669e-03,0.488,0.48
-9.9667e-03,0.488,0.488
-9.9666e-03,0.488,0.48
-9.9664e-03,0.48,0.488
-9.9662e-03,0.488,0.48
-9.9661e-03,0.48,0.488
-9.9659e-03,0.488,0.48
-9.9658e-03,0.488,0.488
-9.9656e-03,0.488,0.48
-9.9654e-03,0.488,0.488
-9.9653e-03,0.488,0.48
-9.9651e-03,0.488,0.488
-9.9650e-03,0.48,0.48
-9.9648e-03,0.488,0.488
-9.9646e-03,0.488,0.48
-9.9645e-03,0.488,0.488
-9.9643e-03,0.488,0.48
-9.9642e-03,0.48,0.488
-9.9640e-03,0.48,0.48
-9.9638e-03,0.488,0.488
-9.9637e-03,0.48,0.48
-9.9635e-03,0.48,0.488
-9.9634e-03,0.48,0.48
-9.9632e-03,0.488,0.488
-9.9630e-03,0.48,0.48
-9.9629e-03,0.48,0.488
-9.9627e-03,0.48,0.48
-9.9626e-03,0.48,0.488
-9.9624e-03,0.48,0.472
-9.9622e-03,0.48,0.488
-9.9621e-03,0.48,0.48
-9.9619e-03,0.488,0.488
-9.9618e-03,0.488,0.48
-9.9616e-03,0.48,0.488
-9.9614e-03,0.48,0.472
-9.9613e-03,0.488,0.488
-9.9611e-03,0.488,0.48
-9.9610e-03,0.48,0.488
-9.9608e-03,0.488,0.48
-9.9606e-03,0.488,0.488
-9.9605e-03,0.48,0.472
-9.9603e-03,0.48,0.488
-9.9602e-03,0.488,0.48
-9.9600e-03,0.48,0.488
-9.9598e-03,0.48,0.48
-9.9597e-03,0.488,0.488
-9.9595e-03,0.48,0.48
-9.9594e-03,0.488,0.488
-9.9592e-03,0.488,0.48
-9.9590e-03,0.488,0.488
-9.9589e-03,0.488,0.48
-9.9587e-03,0.488,0.488
-9.9586e-03,0.488,0.48
-9.9584e-03,0.488,0.496
-9.9582e-03,0.488,0.48
-9.9581e-03,0.488,0.496
-9.9579e-03,0.488,0.48
-9.9578e-03,0.488,0.488
-9.9576e-03,0.488,0.48
-9.9574e-03,0.488,0.496
-9.9573e-03,0.488,0.48
-9.9571e-03,0.488,0.496
-9.9570e-03,0.488,0.48
-9.9568e-03,0.488,0.496
-9.9566e-03,0.488,0.48
-9.9565e-03,0.488,0.496
-9.9563e-03,0.488,0.48
-9.9562e-03,0.488,0.496
-9.9560e-03,0.488,0.48
-9.9558e-03,0.488,0.496
-9.9557e-03,0.488,0.48
-9.9555e-03,0.488,0.496
-9.9554e-03,0.488,0.48
-9.9552e-03,0.488,0.496
-9.9550e-03,0.496,0.48
-9.9549e-03,0.488,0.496
-9.9547e-03,0.488,0.48
-9.9546e-03,0.488,0.496
-9.9544e-03,0.488,0.48
-9.9542e-03,0.488,0.496
-9.9541e-03,0.488,0.48
-9.9539e-03,0.488,0.496
-9.9538e-03,0.488,0.48
-9.9536e-03,0.488,0.496
-9.9534e-03,0.488,0.48
-9.9533e-03,0.488,0.496
-9.9531e-03,0.488,0.48
-9.9530e-03,0.488,0.496
-9.9528e-03,0.48,0.48
-9.9526e-03,0.48,0.496
-9.9525e-03,0.488,0.48
-9.9523e-03,0.488,0.496
-9.9522e-03,0.488,0.48
-9.9520e-03,0.488,0.488
-9.9518e-03,0.488,0.48
-9.9517e-03,0.488,0.488
-9.9515e-03,0.48,0.48
-9.9514e-03,0.48,0.496
-9.9512e-03,0.488,0.48
-9.9510e-03,0.48,0.488
-9.9509e-03,0.48,0.48
-9.9507e-03,0.48,0.488
-9.9506e-03,0.488,0.48
-9.9504e-03,0.488,0.488
-9.9502e-03,0.488,0.48
-9.9501e-03,0.488,0.488
-9.9499e-03,0.48,0.48
-9.9498e-03,0.488,0.488
-9.9496e-03,0.488,0.48
-9.9494e-03,0.48,0.488
-9.9493e-03,0.488,0.48
-9.9491e-03,0.488,0.488
-9.9490e-03,0.48,0.48
-9.9488e-03,0.488,0.488
-9.9486e-03,0.488,0.472
-9.9485e-03,0.48,0.488
-9.9483e-03,0.488,0.48
-9.9482e-03,0.488,0.488
-9.9480e-03,0.488,0.48
-9.9478e-03,0.48,0.488
-9.9477e-03,0.48,0.48
-9.9475e-03,0.488,0.488
-9.9474e-03,0.48,0.48
-9.9472e-03,0.488,0.488
-9.9470e-03,0.488,0.48
-9.9469e-03,0.488,0.488
-9.9467e-03,0.48,0.48
-9.9466e-03,0.48,0.488
-9.9464e-03,0.488,0.48
-9.9462e-03,0.488,0.488
-9.9461e-03,0.488,0.48
-9.9459e-03,0.488,0.488
-9.9458e-03,0.48,0.48
-9.9456e-03,0.48,0.488
-9.9454e-03,0.488,0.48
-9.9453e-03,0.48,0.488
-9.9451e-03,0.48,0.472
-9.9450e-03,0.488,0.488
-9.9448e-03,0.48,0.472
-9.9446e-03,0.48,0.488
-9.9445e-03,0.488,0.48
-9.9443e-03,0.48,0.488
-9.9442e-03,0.48,0.48
-9.9440e-03,0.48,0.488
-9.9438e-03,0.488,0.472
-9.9437e-03,0.488,0.488
-9.9435e-03,0.488,0.48
-9.9434e-03,0.488,0.488
-9.9432e-03,0.48,0.48
-9.9430e-03,0.488,0.488
-9.9429e-03,0.48,0.48
-9.9427e-03,0.48,0.488
-9.9426e-03,0.488,0.48
-9.9424e-03,0.48,0.488
-9.9422e-03,0.48,0.48
-9.9421e-03,0.488,0.488
-9.9419e-03,0.48,0.48
-9.9418e-03,0.48,0.488
-9.9416e-03,0.488,0.48
-9.9414e-03,0.488,0.488
-9.9413e-03,0.488,0.48
-9.9411e-03,0.48,0.488
-9.9410e-03,0.488,0.48
-9.9408e-03,0.488,0.488
-9.9406e-03,0.488,0.48
-9.9405e-03,0.488,0.488
-9.9403e-03,0.488,0.48
-9.9402e-03,0.488,0.496
-9.9400e-03,0.488,0.48
-9.9398e-03,0.488,0.496
-9.9397e-03,0.488,0.48
-9.9395e-03,0.488,0.488
-9.9394e-03,0.488,0.48
-9.9392e-03,0.488,0.496
-9.9390e-03,0.488,0.48
-9.9389e-03,0.488,0.496
-9.9387e-03,0.48,0.48
-9.9386e-03,0.488,0.496
-9.9384e-03,0.488,0.48
-9.9382e-03,0.488,0.496
-9.9381e-03,0.488,0.48
-9.9379e-03,0.488,0.496
-9.9378e-03,0.496,0.48
-9.9376e-03,0.488,0.496
-9.9374e-03,0.488,0.48
-9.9373e-03,0.488,0.496
-9.9371e-03,0.488,0.48
-9.9370e-03,0.488,0.496
-9.9368e-03,0.488,0.48
-9.9366e-03,0.488,0.496
-9.9365e-03,0.488,0.48
-9.9363e-03,0.488,0.496
-9.9362e-03,0.488,0.48
-9.9360e-03,0.488,0.488
-9.9358e-03,0.488,0.48
-9.9357e-03,0.488,0.496
-9.9355e-03,0.488,0.48
-9.9354e-03,0.488,0.496
-9.9352e-03,0.488,0.48
-9.9350e-03,0.488,0.496
-9.9349e-03,0.488,0.48
-9.9347e-03,0.488,0.496
-9.9346e-03,0.48,0.48
-9.9344e-03,0.488,0.496
-9.9342e-03,0.488,0.48
-9.9341e-03,0.488,0.488
-9.9339e-03,0.488,0.48
-9.9338e-03,0.488,0.496
-9.9336e-03,0.488,0.48
-9.9334e-03,0.488,0.496
-9.9333e-03,0.488,0.48
-9.9331e-03,0.488,0.496
-9.9330e-03,0.488,0.48
-9.9328e-03,0.488,0.496
-9.9326e-03,0.488,0.48
-9.9325e-03,0.488,0.496
-9.9323e-03,0.48,0.48
-9.9322e-03,0.48,0.496
-9.9320e-03,0.488,0.48
-9.9318e-03,0.48,0.496
-9.9317e-03,0.48,0.48
-9.9315e-03,0.488,0.488
-9.9314e-03,0.48,0.48
-9.9312e-03,0.488,0.488
-9.9310e-03,0.48,0.48
-9.9309e-03,0.48,0.488
-9.9307e-03,0.488,0.48
-9.9306e-03,0.488,0.488
-9.9304e-03,0.48,0.48
-9.9302e-03,0.48,0.488
-9.9301e-03,0.48,0.48
-9.9299e-03,0.48,0.488
-9.9298e-03,0.488,0.48
-9.9296e-03,0.48,0.488
-9.9294e-03,0.48,0.48
-9.9293e-03,0.48,0.488
-9.9291e-03,0.48,0.48
-9.9290e-03,0.48,0.488
-9.9288e-03,0.48,0.48
-9.9286e-03,0.488,0.488
-9.9285e-03,0.48,0.48
-9.9283e-03,0.48,0.488
-9.9282e-03,0.48,0.48
-9.9280e-03,0.48,0.488
-9.9278e-03,0.488,0.48
-9.9277e-03,0.48,0.488
-9.9275e-03,0.488,0.48
-9.9274e-03,0.488,0.488
-9.9272e-03,0.48,0.48
-9.9270e-03,0.488,0.488
-9.9269e-03,0.488,0.48
-9.9267e-03,0.488,0.488
-9.9266e-03,0.488,0.48
-9.9264e-03,0.488,0.488
-9.9262e-03,0.488,0.48
-9.9261e-03,0.488,0.488
-9.9259e-03,0.488,0.48
-9.9258e-03,0.488,0.496
-9.9256e-03,0.488,0.48
-9.9254e-03,0.488,0.488
-9.9253e-03,0.488,0.48
-9.9251e-03,0.488,0.496
-9.9250e-03,0.496,0.48
-9.9248e-03,0.488,0.496
-9.9246e-03,0.488,0.48
-9.9245e-03,0.488,0.496
-9.9243e-03,0.488,0.48
-9.9242e-03,0.488,0.496
-9.9240e-03,0.488,0.48
-9.9238e-03,0.488,0.496
-9.9237e-03,0.488,0.48
-9.9235e-03,0.488,0.496
-9.9234e-03,0.488,0.48
-9.9232e-03,0.488,0.496
-9.9230e-03,0.488,0.48
-9.9229e-03,0.488,0.496
-9.9227e-03,0.488,0.48
-9.9226e-03,0.488,0.496
-9.9224e-03,0.488,0.48
-9.9222e-03,0.488,0.496
-9.9221e-03,0.488,0.48
-9.9219e-03,0.488,0.496
-9.9218e-03,0.488,0.48
-9.9216e-03,0.488,0.496
-9.9214e-03,0.488,0.48
-9.9213e-03,0.488,0.496
-9.9211e-03,0.488,0.48
-9.9210e-03,0.488,0.496
-9.9208e-03,0.488,0.488
-9.9206e-03,0.488,0.496
-9.9205e-03,0.488,0.48
-9.9203e-03,0.488,0.496
-9.9202e-03,0.488,0.48
-9.9200e-03,0.488,0.496
-9.9198e-03,0.488,0.48
-9.9197e-03,0.488,0.496
-9.9195e-03,0.488,0.48
-9.9194e-03,0.488,0.496
-9.9192e-03,0.496,0.488
-9.9190e-03,0.488,0.496
-9.9189e-03,0.488,0.488
-9.9187e-03,0.488,0.496
-9.9186e-03,0.488,0.488
-9.9184e-03,0.496,0.496
-9.9182e-03,0.488,0.488
-9.9181e-03,0.488,0.496
-9.9179e-03,0.496,0.488
-9.9178e-03,0.488,0.496
-9.9176e-03,0.488,0.488
-9.9174e-03,0.488,0.496
-9.9173e-03,0.496,0.488
-9.9171e-03,0.488,0.496
-9.9170e-03,0.488,0.488
-9.9168e-03,0.496,0.496
-9.9166e-03,0.488,0.488
-9.9165e-03,0.496,0.496
-9.9163e-03,0.496,0.488
-9.9162e-03,0.496,0.496
-9.9160e-03,0.496,0.488
-9.9158e-03,0.488,0.496
-9.9157e-03,0.496,0.488
-9.9155e-03,0.496,0.496
-9.9154e-03,0.496,0.488
-9.9152e-03,0.496,0.496
-9.9150e-03,0.488,0.488
-9.9149e-03,0.496,0.504
-9.9147e-03,0.496,0.488
-9.9146e-03,0.496,0.496
-9.9144e-03,0.488,0.488
-9.9142e-03,0.488,0.496
-9.9141e-03,0.496,0.48
-9.9139e-03,0.488,0.496
-9.9138e-03,0.488,0.488
-9.9136e-03,0.496,0.496
-9.9134e-03,0.496,0.488
-9.9133e-03,0.496,0.496
-9.9131e-03,0.488,0.488
-9.9130e-03,0.496,0.496
-9.9128e-03,0.488,0.488
-9.9126e-03,0.496,0.496
-9.9125e-03,0.488,0.488
-9.9123e-03,0.488,0.496
-9.9122e-03,0.488,0.488
-9.9120e-03,0.488,0.496
-9.9118e-03,0.488,0.488
-9.9117e-03,0.488,0.496
-9.9115e-03,0.488,0.48
-9.9114e-03,0.496,0.496
-9.9112e-03,0.488,0.48
-9.9110e-03,0.488,0.496
-9.9109e-03,0.48,0.48
-9.9107e-03,0.488,0.496
-9.9106e-03,0.488,0.48
-9.9104e-03,0.48,0.496
-9.9102e-03,0.488,0.48
-9.9101e-03,0.488,0.496
-9.9099e-03,0.488,0.48
-9.9098e-03,0.488,0.496
-9.9096e-03,0.488,0.48
-9.9094e-03,0.488,0.496
-9.9093e-03,0.488,0.48
-9.9091e-03,0.488,0.496
-9.9090e-03,0.488,0.48
-9.9088e-03,0.488,0.496
-9.9086e-03,0.488,0.48
-9.9085e-03,0.488,0.496
-9.9083e-03,0.488,0.48
-9.9082e-03,0.488,0.496
-9.9080e-03,0.488,0.48
-9.9078e-03,0.488,0.496
-9.9077e-03,0.488,0.48
-9.9075e-03,0.488,0.496
-9.9074e-03,0.488,0.48
-9.9072e-03,0.488,0.488
-9.9070e-03,0.488,0.48
-9.9069e-03,0.488,0.496
-9.9067e-03,0.488,0.48
-9.9066e-03,0.488,0.496
-9.9064e-03,0.488,0.48
-9.9062e-03,0.48,0.496
-9.9061e-03,0.488,0.48
-9.9059e-03,0.488,0.496
-9.9058e-03,0.488,0.48
-9.9056e-03,0.488,0.496
-9.9054e-03,0.488,0.48
-9.9053e-03,0.488,0.496
-9.9051e-03,0.488,0.48
-9.9050e-03,0.488,0.496
-9.9048e-03,0.488,0.48
-9.9046e-03,0.488,0.488
-9.9045e-03,0.488,0.48
-9.9043e-03,0.488,0.496
-9.9042e-03,0.488,0.48
-9.9040e-03,0.488,0.496
-9.9038e-03,0.488,0.48
-9.9037e-03,0.488,0.496
-9.9035e-03,0.488,0.48
-9.9034e-03,0.488,0.496
-9.9032e-03,0.488,0.48
-9.9030e-03,0.488,0.496
-9.9029e-03,0.488,0.48
-9.9027e-03,0.488,0.496
-9.9026e-03,0.488,0.48
-9.9024e-03,0.488,0.496
-9.9022e-03,0.488,0.48
-9.9021e-03,0.488,0.496
-9.9019e-03,0.488,0.488
-9.9018e-03,0.488,0.496
-9.9016e-03,0.488,0.488
-9.9014e-03,0.488,0.496
-9.9013e-03,0.488,0.48
-9.9011e-03,0.488,0.496
-9.9010e-03,0.488,0.488
-9.9008e-03,0.488,0.496
-9.9006e-03,0.488,0.48
-9.9005e-03,0.488,0.496
-9.9003e-03,0.488,0.488
-9.9002e-03,0.488,0.496
-9.9000e-03,0.488,0.48
-9.8998e-03,0.488,0.496
-9.8997e-03,0.488,0.488
-9.8995e-03,0.488,0.496
-9.8994e-03,0.488,0.488
-9.8992e-03,0.496,0.496
-9.8990e-03,0.488,0.48
-9.8989e-03,0.488,0.496
-9.8987e-03,0.496,0.488
-9.8986e-03,0.488,0.496
-9.8984e-03,0.488,0.488
-9.8982e-03,0.496,0.496
-9.8981e-03,0.496,0.488
-9.8979e-03,0.496,0.496
-9.8978e-03,0.496,0.488
-9.8976e-03,0.488,0.496
-9.8974e-03,0.496,0.488
-9.8973e-03,0.488,0.496
-9.8971e-03,0.488,0.488
-9.8970e-03,0.496,0.496
-9.8968e-03,0.496,0.488
-9.8966e-03,0.488,0.496
-9.8965e-03,0.488,0.488
-9.8963e-03,0.496,0.496
-9.8962e-03,0.496,0.488
-9.8960e-03,0.496,0.496
-9.8958e-03,0.496,0.488
-9.8957e-03,0.488,0.496
-9.8955e-03,0.496,0.488
-9.8954e-03,0.488,0.496
-9.8952e-03,0.488,0.488
-9.8950e-03,0.496,0.496
-9.8949e-03,0.488,0.488
-9.8947e-03,0.488,0.496
-9.8946e-03,0.488,0.488
-9.8944e-03,0.488,0.496
-9.8942e-03,0.496,0.488
-9.8941e-03,0.488,0.496
-9.8939e-03,0.488,0.488
-9.8938e-03,0.488,0.496
-9.8936e-03,0.488,0.48
-9.8934e-03,0.488,0.496
-9.8933e-03,0.48,0.48
-9.8931e-03,0.488,0.496
-9.8930e-03,0.496,0.48
-9.8928e-03,0.488,0.496
-9.8926e-03,0.488,0.48
-9.8925e-03,0.488,0.496
-9.8923e-03,0.488,0.48
-9.8922e-03,0.488,0.496
-9.8920e-03,0.488,0.48
-9.8918e-03,0.488,0.496
-9.8917e-03,0.488,0.48
-9.8915e-03,0.488,0.496
-9.8914e-03,0.488,0.48
-9.8912e-03,0.488,0.496
-9.8910e-03,0.48,0.48
-9.8909e-03,0.48,0.488
-9.8907e-03,0.48,0.48
-9.8906e-03,0.488,0.496
-9.8904e-03,0.488,0.48
-9.8902e-03,0.48,0.496
-9.8901e-03,0.48,0.48
-9.8899e-03,0.48,0.488
-9.8898e-03,0.48,0.48
-9.8896e-03,0.488,0.488
-9.8894e-03,0.48,0.48
-9.8893e-03,0.488,0.488
-9.8891e-03,0.48,0.48
-9.8890e-03,0.488,0.488
-9.8888e-03,0.48,0.48
-9.8886e-03,0.48,0.488
-9.8885e-03,0.488,0.48
-9.8883e-03,0.48,0.488
-9.8882e-03,0.488,0.48
-9.8880e-03,0.488,0.488
-9.8878e-03,0.48,0.48
-9.8877e-03,0.48,0.488
-9.8875e-03,0.488,0.48
-9.8874e-03,0.488,0.488
-9.8872e-03,0.488,0.48
-9.8870e-03,0.488,0.488
-9.8869e-03,0.488,0.48
-9.8867e-03,0.488,0.496
-9.8866e-03,0.488,0.48
-9.8864e-03,0.488,0.488
-9.8862e-03,0.488,0.48
-9.8861e-03,0.488,0.496
-9.8859e-03,0.496,0.48
-9.8858e-03,0.496,0.488
-9.8856e-03,0.488,0.48
-9.8854e-03,0.488,0.496
-9.8853e-03,0.488,0.48
-9.8851e-03,0.488,0.496
-9.8850e-03,0.488,0.48
-9.8848e-03,0.488,0.496
-9.8846e-03,0.496,0.48
-9.8845e-03,0.488,0.496
-9.8843e-03,0.488,0.48
-9.8842e-03,0.488,0.496
-9.8840e-03,0.496,0.48
-9.8838e-03,0.488,0.496
-9.8837e-03,0.488,0.48
-9.8835e-03,0.496,0.496
-9.8834e-03,0.496,0.48
-9.8832e-03,0.496,0.496
-9.8830e-03,0.496,0.48
-9.8829e-03,0.496,0.496
-9.8827e-03,0.496,0.488
-9.8826e-03,0.488,0.496
-9.8824e-03,0.496,0.488
-9.8822e-03,0.496,0.504
-9.8821e-03,0.496,0.488
-9.8819e-03,0.496,0.496
-9.8818e-03,0.496,0.488
-9.8816e-03,0.496,0.504
-9.8814e-03,0.496,0.488
-9.8813e-03,0.496,0.504
-9.8811e-03,0.496,0.488
-9.8810e-03,0.496,0.504
-9.8808e-03,0.496,0.488
-9.8806e-03,0.496,0.504
-9.8805e-03,0.496,0.496
-9.8803e-03,0.496,0.504
-9.8802e-03,0.496,0.488
-9.8800e-03,0.496,0.504
-9.8798e-03,0.496,0.488
-9.8797e-03,0.496,0.504
-9.8795e-03,0.496,0.488
-9.8794e-03,0.496,0.504
-9.8792e-03,0.496,0.488
-9.8790e-03,0.496,0.504
-9.8789e-03,0.488,0.496
-9.8787e-03,0.496,0.504
-9.8786e-03,0.496,0.488
-9.8784e-03,0.496,0.504
-9.8782e-03,0.496,0.488
-9.8781e-03,0.496,0.504
-9.8779e-03,0.496,0.488
-9.8778e-03,0.496,0.504
-9.8776e-03,0.496,0.488
-9.8774e-03,0.496,0.504
-9.8773e-03,0.496,0.488
-9.8771e-03,0.496,0.504
-9.8770e-03,0.496,0.488
-9.8768e-03,0.496,0.504
-9.8766e-03,0.496,0.488
-9.8765e-03,0.496,0.504
-9.8763e-03,0.496,0.488
-9.8762e-03,0.496,0.504
-9.8760e-03,0.496,0.488
-9.8758e-03,0.496,0.504
-9.8757e-03,0.496,0.488
-9.8755e-03,0.496,0.496
-9.8754e-03,0.496,0.488
-9.8752e-03,0.496,0.496
-9.8750e-03,0.496,0.48
-9.8749e-03,0.488,0.496
-9.8747e-03,0.488,0.48
-9.8746e-03,0.488,0.496
-9.8744e-03,0.488,0.488
-9.8742e-03,0.488,0.496
-9.8741e-03,0.496,0.488
-9.8739e-03,0.496,0.496
-9.8738e-03,0.496,0.48
-9.8736e-03,0.488,0.496
-9.8734e-03,0.488,0.48
-9.8733e-03,0.488,0.496
-9.8731e-03,0.496,0.48
-9.8730e-03,0.488,0.496
-9.8728e-03,0.496,0.488
-9.8726e-03,0.488,0.496
-9.8725e-03,0.488,0.48
-9.8723e-03,0.488,0.496
-9.8722e-03,0.488,0.48
-9.8720e-03,0.488,0.496
-9.8718e-03,0.488,0.48
-9.8717e-03,0.488,0.496
-9.8715e-03,0.488,0.48
-9.8714e-03,0.488,0.496
-9.8712e-03,0.488,0.48
-9.8710e-03,0.488,0.496
-9.8709e-03,0.488,0.48
-9.8707e-03,0.488,0.496
-9.8706e-03,0.488,0.48
-9.8704e-03,0.488,0.496
-9.8702e-03,0.488,0.48
-9.8701e-03,0.488,0.496
-9.8699e-03,0.488,0.48
-9.8698e-03,0.488,0.496
-9.8696e-03,0.488,0.48
-9.8694e-03,0.488,0.496
-9.8693e-03,0.488,0.48
-9.8691e-03,0.488,0.496
-9.8690e-03,0.488,0.48
-9.8688e-03,0.488,0.496
-9.8686e-03,0.496,0.48
-9.8685e-03,0.488,0.496
-9.8683e-03,0.496,0.48
-9.8682e-03,0.488,0.496
-9.8680e-03,0.488,0.48
-9.8678e-03,0.488,0.496
-9.8677e-03,0.496,0.48
-9.8675e-03,0.496,0.496
-9.8674e-03,0.488,0.48
-9.8672e-03,0.496,0.496
-9.8670e-03,0.496,0.488
-9.8669e-03,0.488,0.496
-9.8667e-03,0.496,0.488
-9.8666e-03,0.496,0.496
-9.8664e-03,0.496,0.488
-9.8662e-03,0.496,0.496
-9.8661e-03,0.496,0.488
-9.8659e-03,0.496,0.504
-9.8658e-03,0.496,0.488
-9.8656e-03,0.496,0.496
-9.8654e-03,0.496,0.488
-9.8653e-03,0.496,0.504
-9.8651e-03,0.496,0.488
-9.8650e-03,0.496,0.504
-9.8648e-03,0.496,0.488
-9.8646e-03,0.496,0.504
-9.8645e-03,0.496,0.488
-9.8643e-03,0.504,0.504
-9.8642e-03,0.496,0.488
-9.8640e-03,0.496,0.504
-9.8638e-03,0.496,0.488
-9.8637e-03,0.496,0.504
-9.8635e-03,0.496,0.488
-9.8634e-03,0.504,0.504
-9.8632e-03,0.496,0.496
-9.8630e-03,0.496,0.504
-9.8629e-03,0.504,0.496
-9.8627e-03,0.496,0.504
-9.8626e-03,0.496,0.488
-9.8624e-03,0.496,0.504
-9.8622e-03,0.496,0.488
-9.8621e-03,0.496,0.504
-9.8619e-03,0.496,0.496
-9.8618e-03,0.496,0.504
-9.8616e-03,0.496,0.496
-9.8614e-03,0.496,0.504
-9.8613e-03,0.496,0.496
-9.8611e-03,0.496,0.504
-9.8610e-03,0.496,0.496
-9.8608e-03,0.496,0.504
-9.8606e-03,0.496,0.488
-9.8605e-03,0.496,0.504
-9.8603e-03,0.496,0.488
-9.8602e-03,0.496,0.504
-9.8600e-03,0.496,0.488
-9.8598e-03,0.496,0.504
-9.8597e-03,0.496,0.488
-9.8595e-03,0.496,0.504
-9.8594e-03,0.496,0.488
-9.8592e-03,0.496,0.504
-9.8590e-03,0.496,0.488
-9.8589e-03,0.496,0.504
-9.8587e-03,0.496,0.488
-9.8586e-03,0.488,0.504
-9.8584e-03,0.496,0.488
-9.8582e-03,0.496,0.504
-9.8581e-03,0.496,0.488
-9.8579e-03,0.488,0.496
-9.8578e-03,0.496,0.488
-9.8576e-03,0.496,0.496
-9.8574e-03,0.496,0.488
-9.8573e-03,0.496,0.496
-9.8571e-03,0.488,0.488
-9.8570e-03,0.488,0.496
-9.8568e-03,0.496,0.488
-9.8566e-03,0.496,0.496
-9.8565e-03,0.496,0.488
-9.8563e-03,0.496,0.496
-9.8562e-03,0.496,0.48
-9.8560e-03,0.488,0.496
-9.8558e-03,0.488,0.488
-9.8557e-03,0.488,0.496
-9.8555e-03,0.488,0.48
-9.8554e-03,0.496,0.496
-9.8552e-03,0.488,0.48
-9.8550e-03,0.488,0.496
-9.8549e-03,0.488,0.48
-9.8547e-03,0.488,0.496
-9.8546e-03,0.488,0.48
-9.8544e-03,0.488,0.496
-9.8542e-03,0.488,0.48
-9.8541e-03,0.488,0.496
-9.8539e-03,0.488,0.48
-9.8538e-03,0.488,0.496
-9.8536e-03,0.488,0.48
-9.8534e-03,0.488,0.496
-9.8533e-03,0.488,0.48
-9.8531e-03,0.488,0.496
-9.8530e-03,0.488,0.48
-9.8528e-03,0.488,0.496
-9.8526e-03,0.488,0.48
-9.8525e-03,0.48,0.496
-9.8523e-03,0.48,0.48
-9.8522e-03,0.488,0.496
-9.8520e-03,0.488,0.48
-9.8518e-03,0.488,0.496
-9.8517e-03,0.488,0.48
-9.8515e-03,0.488,0.496
-9.8514e-03,0.488,0.48
-9.8512e-03,0.488,0.496
-9.8510e-03,0.488,0.48
-9.8509e-03,0.488,0.496
-9.8507e-03,0.488,0.48
-9.8506e-03,0.488,0.496
-9.8504e-03,0.488,0.48
-9.8502e-03,0.488,0.496
-9.8501e-03,0.488,0.48
-9.8499e-03,0.488,0.496
-9.8498e-03,0.496,0.48
-9.8496e-03,0.496,0.496
-9.8494e-03,0.488,0.488
-9.8493e-03,0.488,0.496
-9.8491e-03,0.496,0.488
-9.8490e-03,0.496,0.496
-9.8488e-03,0.496,0.488
-9.8486e-03,0.496,0.496
-9.8485e-03,0.496,0.488
-9.8483e-03,0.496,0.496
-9.8482e-03,0.496,0.488
-9.8480e-03,0.496,0.496
-9.8478e-03,0.496,0.488
-9.8477e-03,0.496,0.504
-9.8475e-03,0.496,0.488
-9.8474e-03,0.496,0.504
-9.8472e-03,0.496,0.488
-9.8470e-03,0.496,0.504
-9.8469e-03,0.496,0.488
-9.8467e-03,0.496,0.504
-9.8466e-03,0.496,0.488
-9.8464e-03,0.496,0.504
-9.8462e-03,0.504,0.488
-9.8461e-03,0.496,0.504
-9.8459e-03,0.496,0.488
-9.8458e-03,0.496,0.504
-9.8456e-03,0.504,0.496
-9.8454e-03,0.504,0.504
-9.8453e-03,0.504,0.496
-9.8451e-03,0.504,0.504
-9.8450e-03,0.504,0.496
-9.8448e-03,0.504,0.512
-9.8446e-03,0.504,0.496
-9.8445e-03,0.504,0.504
-9.8443e-03,0.504,0.496
-9.8442e-03,0.504,0.504
-9.8440e-03,0.504,0.496
-9.8438e-03,0.504,0.512
-9.8437e-03,0.504,0.496
-9.8435e-03,0.504,0.512
-9.8434e-03,0.504,0.496
-9.8432e-03,0.504,0.504
-9.8430e-03,0.496,0.496
-9.8429e-03,0.504,0.504
-9.8427e-03,0.504,0.496
-9.8426e-03,0.504,0.512
-9.8424e-03,0.504,0.496
-9.8422e-03,0.504,0.504
-9.8421e-03,0.504,0.496
-9.8419e-03,0.496,0.504
-9.8418e-03,0.496,0.496
-9.8416e-03,0.496,0.504
-9.8414e-03,0.504,0.496
-9.8413e-03,0.496,0.504
-9.8411e-03,0.496,0.496
-9.8410e-03,0.496,0.504
-9.8408e-03,0.496,0.496
-9.8406e-03,0.496,0.504
-9.8405e-03,0.496,0.496
-9.8403e-03,0.496,0.504
-9.8402e-03,0.496,0.488
-9.8400e-03,0.496,0.504
-9.8398e-03,0.496,0.488
-9.8397e-03,0.496,0.504
-9.8395e-03,0.496,0.488
-9.8394e-03,0.496,0.504
-9.8392e-03,0.496,0.488
-9.8390e-03,0.496,0.504
-9.8389e-03,0.488,0.488
-9.8387e-03,0.496,0.504
-9.8386e-03,0.496,0.488
-9.8384e-03,0.488,0.496
-9.8382e-03,0.496,0.488
-9.8381e-03,0.496,0.496
-9.8379e-03,0.496,0.488
-9.8378e-03,0.488,0.496
-9.8376e-03,0.496,0.488
-9.8374e-03,0.496,0.496
-9.8373e-03,0.496,0.488
-9.8371e-03,0.496,0.496
-9.8370e-03,0.496,0.488
-9.8368e-03,0.488,0.496
-9.8366e-03,0.496,0.488
-9.8365e-03,0.496,0.496
-9.8363e-03,0.488,0.488
-9.8362e-03,0.488,0.496
-9.8360e-03,0.496,0.488
-9.8358e-03,0.488,0.496
-9.8357e-03,0.488,0.488
-9.8355e-03,0.488,0.496
-9.8354e-03,0.488,0.488
-9.8352e-03,0.488,0.496
-9.8350e-03,0.488,0.48
-9.8349e-03,0.496,0.496
-9.8347e-03,0.488,0.488
-9.8346e-03,0.488,0.496
-9.8344e-03,0.488,0.488
-9.8342e-03,0.488,0.496
-9.8341e-03,0.488,0.48
-9.8339e-03,0.496,0.496
-9.8338e-03,0.488,0.488
-9.8336e-03,0.496,0.496
-9.8334e-03,0.488,0.488
-9.8333e-03,0.496,0.496
-9.8331e-03,0.488,0.488
-9.8330e-03,0.488,0.496
-9.8328e-03,0.496,0.488
-9.8326e-03,0.496,0.496
-9.8325e-03,0.496,0.488
-9.8323e-03,0.496,0.496
-9.8322e-03,0.488,0.488
-9.8320e-03,0.488,0.496
-9.8318e-03,0.496,0.488
-9.8317e-03,0.488,0.504
-9.8315e-03,0.496,0.488
-9.8314e-03,0.496,0.496
-9.8312e-03,0.496,0.488
-9.8310e-03,0.496,0.504
-9.8309e-03,0.496,0.488
-9.8307e-03,0.496,0.504
-9.8306e-03,0.496,0.488
-9.8304e-03,0.496,0.504
-9.8302e-03,0.496,0.488
-9.8301e-03,0.496,0.504
-9.8299e-03,0.496,0.496
-9.8298e-03,0.496,0.504
-9.8296e-03,0.496,0.488
-9.8294e-03,0.504,0.504
-9.8293e-03,0.504,0.496
-9.8291e-03,0.496,0.504
-9.8290e-03,0.504,0.496
-9.8288e-03,0.496,0.504
-9.8286e-03,0.504,0.496
-9.8285e-03,0.504,0.504
-9.8283e-03,0.504,0.496
-9.8282e-03,0.504,0.504
-9.8280e-03,0.504,0.496
-9.8278e-03,0.504,0.504
-9.8277e-03,0.504,0.496
-9.8275e-03,0.504,0.504
-9.8274e-03,0.504,0.496
-9.8272e-03,0.504,0.504
-9.8270e-03,0.504,0.496
-9.8269e-03,0.504,0.504
-9.8267e-03,0.504,0.496
-9.8266e-03,0.504,0.512
-9.8264e-03,0.504,0.496
-9.8262e-03,0.504,0.504
-9.8261e-03,0.504,0.496
-9.8259e-03,0.504,0.512
-9.8258e-03,0.504,0.496
-9.8256e-03,0.504,0.512
-9.8254e-03,0.504,0.496
-9.8253e-03,0.504,0.512
-9.8251e-03,0.504,0.496
-9.8250e-03,0.504,0.504
-9.8248e-03,0.504,0.496
-9.8246e-03,0.504,0.512
-9.8245e-03,0.504,0.496
-9.8243e-03,0.504,0.504
-9.8242e-03,0.504,0.496
-9.8240e-03,0.496,0.512
-9.8238e-03,0.504,0.496
-9.8237e-03,0.496,0.504
-9.8235e-03,0.504,0.496
-9.8234e-03,0.496,0.504
-9.8232e-03,0.504,0.488
-9.8230e-03,0.496,0.512
-9.8229e-03,0.496,0.496
-9.8227e-03,0.496,0.504
-9.8226e-03,0.496,0.488
-9.8224e-03,0.496,0.504
-9.8222e-03,0.496,0.488
-9.8221e-03,0.496,0.504
-9.8219e-03,0.496,0.488
-9.8218e-03,0.496,0.504
-9.8216e-03,0.496,0.488
-9.8214e-03,0.496,0.504
-9.8213e-03,0.488,0.488
-9.8211e-03,0.488,0.504
-9.8210e-03,0.496,0.488
-9.8208e-03,0.496,0.504
-9.8206e-03,0.496,0.488
-9.8205e-03,0.488,0.504
-9.8203e-03,0.488,0.488
-9.8202e-03,0.488,0.496
-9.8200e-03,0.496,0.488
-9.8198e-03,0.496,0.496
-9.8197e-03,0.496,0.488
-9.8195e-03,0.488,0.496
-9.8194e-03,0.496,0.488
-9.8192e-03,0.488,0.496
-9.8190e-03,0.488,0.488
-9.8189e-03,0.488,0.496
-9.8187e-03,0.488,0.488
-9.8186e-03,0.488,0.496
-9.8184e-03,0.488,0.488
-9.8182e-03,0.496,0.496
-9.8181e-03,0.488,0.48
-9.8179e-03,0.496,0.496
-9.8178e-03,0.488,0.488
-9.8176e-03,0.496,0.496
-9.8174e-03,0.496,0.488
-9.8173e-03,0.488,0.496
-9.8171e-03,0.496,0.488
-9.8170e-03,0.496,0.496
-9.8168e-03,0.488,0.488
-9.8166e-03,0.488,0.496
-9.8165e-03,0.496,0.488
-9.8163e-03,0.496,0.496
-9.8162e-03,0.496,0.48
-9.8160e-03,0.496,0.496
-9.8158e-03,0.496,0.488
-9.8157e-03,0.496,0.496
-9.8155e-03,0.496,0.488
-9.8154e-03,0.496,0.496
-9.8152e-03,0.496,0.488
-9.8150e-03,0.496,0.496
-9.8149e-03,0.496,0.488
-9.8147e-03,0.504,0.496
-9.8146e-03,0.496,0.488
-9.8144e-03,0.496,0.504
-9.8142e-03,0.496,0.488
-9.8141e-03,0.504,0.504
-9.8139e-03,0.504,0.488
-9.8138e-03,0.496,0.504
-9.8136e-03,0.504,0.488
-9.8134e-03,0.504,0.504
-9.8133e-03,0.504,0.496
-9.8131e-03,0.504,0.504
-9.8130e-03,0.504,0.496
-9.8128e-03,0.496,0.504
-9.8126e-03,0.504,0.496
-9.8125e-03,0.496,0.512
-9.8123e-03,0.504,0.496
-9.8122e-03,0.496,0.512
-9.8120e-03,0.496,0.496
-9.8118e-03,0.504,0.512
-9.8117e-03,0.504,0.496
-9.8115e-03,0.504,0.512
-9.8114e-03,0.504,0.496
-9.8112e-03,0.504,0.512
-9.8110e-03,0.504,0.496
-9.8109e-03,0.504,0.512
-9.8107e-03,0.504,0.496
-9.8106e-03,0.504,0.512
-9.8104e-03,0.504,0.496
-9.8102e-03,0.496,0.512
-9.8101e-03,0.512,0.496
-9.8099e-03,0.504,0.512
-9.8098e-03,0.504,0.496
-9.8096e-03,0.504,0.512
-9.8094e-03,0.504,0.496
-9.8093e-03,0.504,0.512
-9.8091e-03,0.504,0.496
-9.8090e-03,0.504,0.512
-9.8088e-03,0.504,0.504
-9.8086e-03,0.504,0.512
-9.8085e-03,0.504,0.496
-9.8083e-03,0.504,0.512
-9.8082e-03,0.504,0.496
-9.8080e-03,0.504,0.512
-9.8078e-03,0.504,0.496
-9.8077e-03,0.512,0.512
-9.8075e-03,0.512,0.496
-9.8074e-03,0.504,0.512
-9.8072e-03,0.504,0.496
-9.8070e-03,0.504,0.512
-9.8069e-03,0.504,0.496
-9.8067e-03,0.504,0.512
-9.8066e-03,0.504,0.496
-9.8064e-03,0.504,0.512
-9.8062e-03,0.512,0.496
-9.8061e-03,0.504,0.512
-9.8059e-03,0.504,0.496
-9.8058e-03,0.504,0.512
-9.8056e-03,0.504,0.496
-9.8054e-03,0.504,0.512
-9.8053e-03,0.504,0.496
-9.8051e-03,0.504,0.504
-9.8050e-03,0.504,0.496
-9.8048e-03,0.504,0.512
-9.8046e-03,0.504,0.496
-9.8045e-03,0.504,0.504
-9.8043e-03,0.504,0.496
-9.8042e-03,0.504,0.504
-9.8040e-03,0.504,0.496
-9.8038e-03,0.504,0.504
-9.8037e-03,0.496,0.496
-9.8035e-03,0.496,0.504
-9.8034e-03,0.496,0.496
-9.8032e-03,0.504,0.504
-9.8030e-03,0.496,0.496
-9.8029e-03,0.496,0.504
-9.8027e-03,0.496,0.488
-9.8026e-03,0.496,0.504
-9.8024e-03,0.496,0.488
-9.8022e-03,0.496,0.504
-9.8021e-03,0.496,0.488
-9.8019e-03,0.496,0.504
-9.8018e-03,0.496,0.488
-9.8016e-03,0.488,0.504
-9.8014e-03,0.496,0.488
-9.8013e-03,0.496,0.504
-9.8011e-03,0.496,0.488
-9.8010e-03,0.496,0.504
-9.8008e-03,0.496,0.488
-9.8006e-03,0.496,0.496
-9.8005e-03,0.496,0.488
-9.8003e-03,0.496,0.496
-9.8002e-03,0.496,0.488
-9.8000e-03,0.496,0.496
-9.7998e-03,0.496,0.488
-9.7997e-03,0.496,0.504
-9.7995e-03,0.496,0.488
-9.7994e-03,0.488,0.496
-9.7992e-03,0.496,0.488
-9.7990e-03,0.496,0.504
-9.7989e-03,0.496,0.488
-9.7987e-03,0.496,0.504
-9.7986e-03,0.496,0.488
-9.7984e-03,0.496,0.496
-9.7982e-03,0.496,0.488
-9.7981e-03,0.496,0.504
-9.7979e-03,0.496,0.488
-9.7978e-03,0.496,0.504
-9.7976e-03,0.496,0.488
-9.7974e-03,0.504,0.504
-9.7973e-03,0.496,0.488
-9.7971e-03,0.504,0.504
-9.7970e-03,0.496,0.488
-9.7968e-03,0.504,0.504
-9.7966e-03,0.504,0.488
-9.7965e-03,0.496,0.504
-9.7963e-03,0.496,0.488
-9.7962e-03,0.504,0.504
-9.7960e-03,0.504,0.496
-9.7958e-03,0.504,0.504
-9.7957e-03,0.504,0.496
-9.7955e-03,0.504,0.504
-9.7954e-03,0.504,0.496
-9.7952e-03,0.496,0.504
-9.7950e-03,0.504,0.496
-9.7949e-03,0.504,0.512
-9.7947e-03,0.504,0.496
-9.7946e-03,0.504,0.504
-9.7944e-03,0.504,0.496
-9.7942e-03,0.504,0.512
-9.7941e-03,0.504,0.496
-9.7939e-03,0.504,0.512
-9.7938e-03,0.504,0.496
-9.7936e-03,0.504,0.512
-9.7934e-03,0.504,0.496
-9.7933e-03,0.504,0.512
-9.7931e-03,0.504,0.496
-9.7930e-03,0.496,0.512
-9.7928e-03,0.504,0.496
-9.7926e-03,0.504,0.512
-9.7925e-03,0.504,0.504
-9.7923e-03,0.504,0.512
-9.7922e-03,0.504,0.496
-9.7920e-03,0.504,0.512
-9.7918e-03,0.504,0.504
-9.7917e-03,0.504,0.512
-9.7915e-03,0.504,0.496
-9.7914e-03,0.512,0.512
-9.7912e-03,0.504,0.496
-9.7910e-03,0.504,0.512
-9.7909e-03,0.504,0.504
-9.7907e-03,0.504,0.512
-9.7906e-03,0.504,0.496
-9.7904e-03,0.504,0.512
-9.7902e-03,0.504,0.504
-9.7901e-03,0.504,0.512
-9.7899e-03,0.504,0.504
-9.7898e-03,0.504,0.512
-9.7896e-03,0.504,0.504
-9.7894e-03,0.504,0.512
-9.7893e-03,0.504,0.496
-9.7891e-03,0.504,0.512
-9.7890e-03,0.504,0.496
-9.7888e-03,0.504,0.512
-9.7886e-03,0.504,0.496
-9.7885e-03,0.504,0.512
-9.7883e-03,0.504,0.496
-9.7882e-03,0.504,0.512
-9.7880e-03,0.504,0.496
-9.7878e-03,0.504,0.512
-9.7877e-03,0.496,0.496
-9.7875e-03,0.504,0.512
-9.7874e-03,0.504,0.496
-9.7872e-03,0.504,0.504
-9.7870e-03,0.504,0.496
-9.7869e-03,0.504,0.504
-9.7867e-03,0.504,0.496
-9.7866e-03,0.504,0.504
-9.7864e-03,0.504,0.496
-9.7862e-03,0.496,0.504
-9.7861e-03,0.496,0.496
-9.7859e-03,0.504,0.504
-9.7858e-03,0.496,0.488
-9.7856e-03,0.496,0.504
-9.7854e-03,0.504,0.488
-9.7853e-03,0.496,0.504
-9.7851e-03,0.496,0.488
-9.7850e-03,0.496,0.504
-9.7848e-03,0.496,0.496
-9.7846e-03,0.504,0.504
-9.7845e-03,0.496,0.488
-9.7843e-03,0.496,0.504
-9.7842e-03,0.496,0.496
-9.7840e-03,0.496,0.504
-9.7838e-03,0.496,0.496
-9.7837e-03,0.496,0.504
-9.7835e-03,0.496,0.496
-9.7834e-03,0.504,0.504
-9.7832e-03,0.496,0.496
-9.7830e-03,0.504,0.504
-9.7829e-03,0.496,0.496
-9.7827e-03,0.496,0.504
-9.7826e-03,0.504,0.488
-9.7824e-03,0.504,0.504
-9.7822e-03,0.496,0.496
-9.7821e-03,0.496,0.504
-9.7819e-03,0.496,0.488
-9.7818e-03,0.496,0.504
-9.7816e-03,0.496,0.488
-9.7814e-03,0.496,0.504
-9.7813e-03,0.504,0.496
-9.7811e-03,0.496,0.504
-9.7810e-03,0.496,0.496
-9.7808e-03,0.496,0.504
-9.7806e-03,0.496,0.496
-9.7805e-03,0.496,0.504
-9.7803e-03,0.496,0.496
-9.7802e-03,0.504,0.504
-9.7800e-03,0.504,0.496
-9.7798e-03,0.496,0.504
-9.7797e-03,0.504,0.496
-9.7795e-03,0.496,0.504
-9.7794e-03,0.496,0.496
-9.7792e-03,0.504,0.512
-9.7790e-03,0.504,0.496
-9.7789e-03,0.504,0.504
-9.7787e-03,0.504,0.496
-9.7786e-03,0.504,0.512
-9.7784e-03,0.504,0.496
-9.7782e-03,0.504,0.512
-9.7781e-03,0.504,0.496
-9.7779e-03,0.504,0.512
-9.7778e-03,0.504,0.496
-9.7776e-03,0.504,0.512
-9.7774e-03,0.504,0.496
-9.7773e-03,0.504,0.512
-9.7771e-03,0.512,0.496
-9.7770e-03,0.504,0.512
-9.7768e-03,0.504,0.504
-9.7766e-03,0.512,0.512
-9.7765e-03,0.512,0.504
-9.7763e-03,0.512,0.512
-9.7762e-03,0.512,0.504
-9.7760e-03,0.512,0.512
-9.7758e-03,0.512,0.504
-9.7757e-03,0.512,0.512
-9.7755e-03,0.512,0.504
-9.7754e-03,0.512,0.512
-9.7752e-03,0.512,0.504
-9.7750e-03,0.512,0.52
-9.7749e-03,0.512,0.504
-9.7747e-03,0.512,0.512
-9.7746e-03,0.504,0.504
-9.7744e-03,0.512,0.52
-9.7742e-03,0.512,0.504
-9.7741e-03,0.512,0.52
-9.7739e-03,0.512,0.504
-9.7738e-03,0.512,0.52
-9.7736e-03,0.512,0.504
-9.7734e-03,0.512,0.52
-9.7733e-03,0.512,0.504
-9.7731e-03,0.512,0.52
-9.7730e-03,0.512,0.504
-9.7728e-03,0.504,0.52
-9.7726e-03,0.504,0.504
-9.7725e-03,0.512,0.52
-9.7723e-03,0.512,0.504
-9.7722e-03,0.504,0.52
-9.7720e-03,0.512,0.504
-9.7718e-03,0.512,0.512
-9.7717e-03,0.512,0.504
-9.7715e-03,0.504,0.512
-9.7714e-03,0.504,0.504
-9.7712e-03,0.504,0.512
-9.7710e-03,0.504,0.504
-9.7709e-03,0.504,0.512
-9.7707e-03,0.504,0.504
-9.7706e-03,0.504,0.512
-9.7704e-03,0.504,0.504
-9.7702e-03,0.504,0.512
-9.7701e-03,0.504,0.496
-9.7699e-03,0.504,0.512
-9.7698e-03,0.496,0.496
-9.7696e-03,0.504,0.512
-9.7694e-03,0.504,0.496
-9.7693e-03,0.504,0.512
-9.7691e-03,0.504,0.496
-9.7690e-03,0.504,0.512
-9.7688e-03,0.504,0.496
-9.7686e-03,0.504,0.512
-9.7685e-03,0.504,0.496
-9.7683e-03,0.504,0.512
-9.7682e-03,0.504,0.496
-9.7680e-03,0.496,0.504
-9.7678e-03,0.496,0.496
-9.7677e-03,0.504,0.504
-9.7675e-03,0.496,0.496
-9.7674e-03,0.496,0.504
-9.7672e-03,0.496,0.496
-9.7670e-03,0.504,0.504
-9.7669e-03,0.496,0.496
-9.7667e-03,0.504,0.504
-9.7666e-03,0.504,0.496
-9.7664e-03,0.496,0.504
-9.7662e-03,0.496,0.488
-9.7661e-03,0.496,0.504
-9.7659e-03,0.496,0.496
-9.7658e-03,0.496,0.504
-9.7656e-03,0.496,0.496
-9.7654e-03,0.496,0.504
-9.7653e-03,0.504,0.488
-9.7651e-03,0.504,0.504
-9.7650e-03,0.496,0.488
-9.7648e-03,0.496,0.504
-9.7646e-03,0.496,0.496
-9.7645e-03,0.496,0.504
-9.7643e-03,0.504,0.496
-9.7642e-03,0.504,0.504
-9.7640e-03,0.496,0.488
-9.7638e-03,0.496,0.504
-9.7637e-03,0.496,0.496
-9.7635e-03,0.504,0.504
-9.7634e-03,0.496,0.496
-9.7632e-03,0.496,0.504
-9.7630e-03,0.504,0.496
-9.7629e-03,0.504,0.504
-9.7627e-03,0.504,0.496
-9.7626e-03,0.504,0.504
-9.7624e-03,0.504,0.496
-9.7622e-03,0.504,0.504
-9.7621e-03,0.504,0.496
-9.7619e-03,0.504,0.504
-9.7618e-03,0.504,0.496
-9.7616e-03,0.504,0.512
-9.7614e-03,0.504,0.496
-9.7613e-03,0.504,0.512
-9.7611e-03,0.504,0.496
-9.7610e-03,0.504,0.512
-9.7608e-03,0.504,0.496
-9.7606e-03,0.504,0.512
-9.7605e-03,0.504,0.496
-9.7603e-03,0.504,0.512
-9.7602e-03,0.504,0.496
-9.7600e-03,0.504,0.512
-9.7598e-03,0.504,0.496
-9.7597e-03,0.504,0.512
-9.7595e-03,0.504,0.504
-9.7594e-03,0.512,0.512
-9.7592e-03,0.504,0.496
-9.7590e-03,0.504,0.512
-9.7589e-03,0.504,0.504
-9.7587e-03,0.504,0.512
-9.7586e-03,0.504,0.504
-9.7584e-03,0.504,0.512
-9.7582e-03,0.504,0.504
-9.7581e-03,0.504,0.512
-9.7579e-03,0.512,0.504
-9.7578e-03,0.512,0.512
-9.7576e-03,0.512,0.504
-9.7574e-03,0.512,0.512
-9.7573e-03,0.512,0.504
-9.7571e-03,0.512,0.512
-9.7570e-03,0.52,0.504
-9.7568e-03,0.52,0.52
-9.7566e-03,0.512,0.504
-9.7565e-03,0.52,0.52
-9.7563e-03,0.52,0.512
-9.7562e-03,0.512,0.52
-9.7560e-03,0.512,0.512
-9.7558e-03,0.52,0.52
-9.7557e-03,0.52,0.504
-9.7555e-03,0.512,0.52
-9.7554e-03,0.512,0.504
-9.7552e-03,0.512,0.52
-9.7550e-03,0.512,0.512
-9.7549e-03,0.52,0.52
-9.7547e-03,0.52,0.512
-9.7546e-03,0.512,0.52
-9.7544e-03,0.512,0.504
-9.7542e-03,0.512,0.52
-9.7541e-03,0.52,0.504
-9.7539e-03,0.512,0.52
-9.7538e-03,0.512,0.512
-9.7536e-03,0.512,0.52
-9.7534e-03,0.512,0.504
-9.7533e-03,0.512,0.52
-9.7531e-03,0.512,0.504
-9.7530e-03,0.512,0.52
-9.7528e-03,0.512,0.504
-9.7526e-03,0.512,0.52
-9.7525e-03,0.512,0.504
-9.7523e-03,0.512,0.512
-9.7522e-03,0.512,0.504
-9.7520e-03,0.504,0.512
-9.7518e-03,0.504,0.504
-9.7517e-03,0.504,0.512
-9.7515e-03,0.504,0.504
-9.7514e-03,0.504,0.512
-9.7512e-03,0.504,0.504
-9.7510e-03,0.504,0.512
-9.7509e-03,0.504,0.496
-9.7507e-03,0.504,0.512
-9.7506e-03,0.504,0.496
-9.7504e-03,0.504,0.512
-9.7502e-03,0.504,0.496
-9.7501e-03,0.504,0.512
-9.7499e-03,0.496,0.496
-9.7498e-03,0.504,0.512
-9.7496e-03,0.504,0.496
-9.7494e-03,0.504,0.512
-9.7493e-03,0.504,0.496
-9.7491e-03,0.504,0.512
-9.7490e-03,0.504,0.496
-9.7488e-03,0.504,0.512
-9.7486e-03,0.504,0.496
-9.7485e-03,0.504,0.512
-9.7483e-03,0.504,0.496
-9.7482e-03,0.504,0.512
-9.7480e-03,0.504,0.496
-9.7478e-03,0.504,0.512
-9.7477e-03,0.504,0.496
-9.7475e-03,0.504,0.512
-9.7474e-03,0.504,0.496
-9.7472e-03,0.504,0.504
-9.7470e-03,0.504,0.496
-9.7469e-03,0.504,0.512
-9.7467e-03,0.504,0.496
-9.7466e-03,0.504,0.504
-9.7464e-03,0.504,0.496
-9.7462e-03,0.504,0.504
-9.7461e-03,0.504,0.496
-9.7459e-03,0.504,0.512
-9.7458e-03,0.504,0.496
-9.7456e-03,0.504,0.504
-9.7454e-03,0.504,0.496
-9.7453e-03,0.504,0.512
-9.7451e-03,0.504,0.496
-9.7450e-03,0.504,0.512
-9.7448e-03,0.504,0.496
-9.7446e-03,0.504,0.512
-9.7445e-03,0.504,0.496
-9.7443e-03,0.504,0.512
-9.7442e-03,0.504,0.496
-9.7440e-03,0.512,0.512
-9.7438e-03,0.512,0.504
-9.7437e-03,0.504,0.512
-9.7435e-03,0.512,0.496
-9.7434e-03,0.512,0.512
-9.7432e-03,0.504,0.504
-9.7430e-03,0.504,0.512
-9.7429e-03,0.512,0.504
-9.7427e-03,0.512,0.512
-9.7426e-03,0.512,0.504
-9.7424e-03,0.504,0.512
-9.7422e-03,0.512,0.504
-9.7421e-03,0.512,0.52
-9.7419e-03,0.512,0.504
-9.7418e-03,0.512,0.52
-9.7416e-03,0.512,0.504
-9.7414e-03,0.512,0.512
-9.7413e-03,0.512,0.504
-9.7411e-03,0.512,0.52
-9.7410e-03,0.512,0.504
-9.7408e-03,0.512,0.52
-9.7406e-03,0.512,0.504
-9.7405e-03,0.512,0.52
-9.7403e-03,0.504,0.504
-9.7402e-03,0.512,0.52
-9.7400e-03,0.512,0.504
-9.7398e-03,0.512,0.52
-9.7397e-03,0.512,0.504
-9.7395e-03,0.512,0.52
-9.7394e-03,0.512,0.512
-9.7392e-03,0.512,0.52
-9.7390e-03,0.512,0.512
-9.7389e-03,0.512,0.52
-9.7387e-03,0.512,0.512
-9.7386e-03,0.512,0.52
-9.7384e-03,0.512,0.504
-9.7382e-03,0.504,0.52
-9.7381e-03,0.512,0.504
-9.7379e-03,0.52,0.52
-9.7378e-03,0.512,0.512
-9.7376e-03,0.512,0.52
-9.7374e-03,0.512,0.504
-9.7373e-03,0.512,0.52
-9.7371e-03,0.512,0.512
-9.7370e-03,0.512,0.52
-9.7368e-03,0.512,0.504
-9.7366e-03,0.512,0.52
-9.7365e-03,0.512,0.504
-9.7363e-03,0.512,0.52
-9.7362e-03,0.512,0.504
-9.7360e-03,0.512,0.52
-9.7358e-03,0.512,0.504
-9.7357e-03,0.512,0.52
-9.7355e-03,0.512,0.504
-9.7354e-03,0.52,0.52
-9.7352e-03,0.512,0.504
-9.7350e-03,0.512,0.52
-9.7349e-03,0.512,0.504
-9.7347e-03,0.512,0.52
-9.7346e-03,0.504,0.504
-9.7344e-03,0.512,0.512
-9.7342e-03,0.512,0.504
-9.7341e-03,0.512,0.512
-9.7339e-03,0.504,0.504
-9.7338e-03,0.512,0.512
-9.7336e-03,0.504,0.504
-9.7334e-03,0.504,0.512
-9.7333e-03,0.504,0.504
-9.7331e-03,0.512,0.512
-9.7330e-03,0.504,0.496
-9.7328e-03,0.504,0.512
-9.7326e-03,0.504,0.496
-9.7325e-03,0.504,0.512
-9.7323e-03,0.504,0.496
-9.7322e-03,0.504,0.512
-9.7320e-03,0.504,0.496
-9.7318e-03,0.504,0.512
-9.7317e-03,0.504,0.496
-9.7315e-03,0.504,0.512
-9.7314e-03,0.504,0.496
-9.7312e-03,0.504,0.512
-9.7310e-03,0.504,0.496
-9.7309e-03,0.504,0.512
-9.7307e-03,0.504,0.496
-9.7306e-03,0.504,0.504
-9.7304e-03,0.504,0.496
-9.7302e-03,0.504,0.512
-9.7301e-03,0.504,0.496
-9.7299e-03,0.504,0.512
-9.7298e-03,0.504,0.504
-9.7296e-03,0.504,0.512
-9.7294e-03,0.504,0.504
-9.7293e-03,0.504,0.512
-9.7291e-03,0.504,0.504
-9.7290e-03,0.504,0.512
-9.7288e-03,0.504,0.496
-9.7286e-03,0.504,0.512
-9.7285e-03,0.504,0.504
-9.7283e-03,0.504,0.512
-9.7282e-03,0.504,0.504
-9.7280e-03,0.504,0.512
-9.7278e-03,0.504,0.496
-9.7277e-03,0.504,0.512
-9.7275e-03,0.504,0.504
-9.7274e-03,0.504,0.512
-9.7272e-03,0.504,0.496
-9.7270e-03,0.504,0.512
-9.7269e-03,0.504,0.504
-9.7267e-03,0.512,0.512
-9.7266e-03,0.504,0.504
-9.7264e-03,0.512,0.52
-9.7262e-03,0.504,0.504
-9.7261e-03,0.512,0.512
-9.7259e-03,0.512,0.504
-9.7258e-03,0.512,0.52
-9.7256e-03,0.512,0.504
-9.7254e-03,0.512,0.52
-9.7253e-03,0.512,0.504
-9.7251e-03,0.512,0.52
-9.7250e-03,0.512,0.504
-9.7248e-03,0.512,0.52
-9.7246e-03,0.512,0.504
-9.7245e-03,0.512,0.52
-9.7243e-03,0.52,0.504
-9.7242e-03,0.512,0.52
-9.7240e-03,0.512,0.504
-9.7238e-03,0.52,0.52
-9.7237e-03,0.512,0.512
-9.7235e-03,0.52,0.52
-9.7234e-03,0.52,0.512
-9.7232e-03,0.52,0.52
-9.7230e-03,0.512,0.512
-9.7229e-03,0.52,0.52
-9.7227e-03,0.52,0.512
-9.7226e-03,0.52,0.52
-9.7224e-03,0.52,0.512
-9.7222e-03,0.52,0.52
-9.7221e-03,0.52,0.512
-9.7219e-03,0.52,0.52
-9.7218e-03,0.52,0.512
-9.7216e-03,0.52,0.528
-9.7214e-03,0.52,0.512
-9.7213e-03,0.52,0.52
-9.7211e-03,0.52,0.512
-9.7210e-03,0.52,0.52
-9.7208e-03,0.52,0.512
-9.7206e-03,0.52,0.528
-9.7205e-03,0.512,0.512
-9.7203e-03,0.52,0.528
-9.7202e-03,0.52,0.512
-9.7200e-03,0.52,0.52
-9.7198e-03,0.52,0.512
-9.7197e-03,0.512,0.528
-9.7195e-03,0.52,0.512
-9.7194e-03,0.52,0.528
-9.7192e-03,0.512,0.512
-9.7190e-03,0.512,0.52
-9.7189e-03,0.512,0.512
-9.7187e-03,0.52,0.52
-9.7186e-03,0.512,0.512
-9.7184e-03,0.512,0.52
-9.7182e-03,0.52,0.512
-9.7181e-03,0.512,0.528
-9.7179e-03,0.512,0.512
-9.7178e-03,0.512,0.528
-9.7176e-03,0.512,0.512
-9.7174e-03,0.512,0.52
-9.7173e-03,0.512,0.512
-9.7171e-03,0.512,0.52
-9.7170e-03,0.512,0.504
-9.7168e-03,0.504,0.52
-9.7166e-03,0.512,0.504
-9.7165e-03,0.512,0.52
-9.7163e-03,0.512,0.504
-9.7162e-03,0.504,0.52
-9.7160e-03,0.512,0.504
-9.7158e-03,0.512,0.52
-9.7157e-03,0.512,0.504
-9.7155e-03,0.504,0.52
-9.7154e-03,0.504,0.504
-9.7152e-03,0.504,0.52
-9.7150e-03,0.504,0.504
-9.7149e-03,0.504,0.52
-9.7147e-03,0.512,0.504
-9.7146e-03,0.512,0.52
-9.7144e-03,0.504,0.504
-9.7142e-03,0.504,0.52
-9.7141e-03,0.504,0.504
-9.7139e-03,0.504,0.512
-9.7138e-03,0.504,0.504
-9.7136e-03,0.504,0.512
-9.7134e-03,0.504,0.504
-9.7133e-03,0.504,0.512
-9.7131e-03,0.504,0.504
-9.7130e-03,0.504,0.512
-9.7128e-03,0.504,0.504
-9.7126e-03,0.512,0.512
-9.7125e-03,0.504,0.504
-9.7123e-03,0.504,0.512
-9.7122e-03,0.512,0.504
-9.7120e-03,0.504,0.512
-9.7118e-03,0.504,0.504
-9.7117e-03,0.512,0.512
-9.7115e-03,0.512,0.504
-9.7114e-03,0.512,0.512
-9.7112e-03,0.512,0.504
-9.7110e-03,0.504,0.512
-9.7109e-03,0.504,0.504
-9.7107e-03,0.504,0.512
-9.7106e-03,0.512,0.496
-9.7104e-03,0.512,0.512
-9.7102e-03,0.504,0.504
-9.7101e-03,0.512,0.512
-9.7099e-03,0.512,0.504
-9.7098e-03,0.504,0.512
-9.7096e-03,0.512,0.504
-9.7094e-03,0.512,0.512
-9.7093e-03,0.512,0.504
-9.7091e-03,0.512,0.512
-9.7090e-03,0.512,0.504
-9.7088e-03,0.512,0.512
-9.7086e-03,0.512,0.504
-9.7085e-03,0.512,0.512
-9.7083e-03,0.512,0.504
-9.7082e-03,0.512,0.52
-9.7080e-03,0.512,0.504
-9.7078e-03,0.512,0.52
-9.7077e-03,0.512,0.504
-9.7075e-03,0.512,0.52
-9.7074e-03,0.512,0.504
-9.7072e-03,0.512,0.52
-9.7070e-03,0.512,0.504
-9.7069e-03,0.512,0.52
-9.7067e-03,0.512,0.504
-9.7066e-03,0.512,0.52
-9.7064e-03,0.512,0.504
-9.7062e-03,0.512,0.52
-9.7061e-03,0.512,0.512
-9.7059e-03,0.512,0.52
-9.7058e-03,0.512,0.512
-9.7056e-03,0.512,0.52
-9.7054e-03,0.512,0.504
-9.7053e-03,0.512,0.52
-9.7051e-03,0.504,0.512
-9.7050e-03,0.52,0.52
-9.7048e-03,0.52,0.504
-9.7046e-03,0.512,0.52
-9.7045e-03,0.512,0.512
-9.7043e-03,0.512,0.52
-9.7042e-03,0.512,0.512
-9.7040e-03,0.52,0.52
-9.7038e-03,0.512,0.512
-9.7037e-03,0.52,0.52
-9.7035e-03,0.512,0.512
-9.7034e-03,0.512,0.52
-9.7032e-03,0.52,0.512
-9.7030e-03,0.512,0.52
-9.7029e-03,0.52,0.512
-9.7027e-03,0.52,0.528
-9.7026e-03,0.52,0.512
-9.7024e-03,0.52,0.528
-9.7022e-03,0.52,0.512
-9.7021e-03,0.52,0.528
-9.7019e-03,0.52,0.512
-9.7018e-03,0.52,0.528
-9.7016e-03,0.52,0.512
-9.7014e-03,0.52,0.528
-9.7013e-03,0.52,0.512
-9.7011e-03,0.52,0.528
-9.7010e-03,0.52,0.512
-9.7008e-03,0.52,0.528
-9.7006e-03,0.52,0.512
-9.7005e-03,0.52,0.528
-9.7003e-03,0.52,0.512
-9.7002e-03,0.512,0.528
-9.7000e-03,0.52,0.512
-9.6998e-03,0.52,0.528
-9.6997e-03,0.52,0.512
-9.6995e-03,0.52,0.528
-9.6994e-03,0.52,0.512
-9.6992e-03,0.52,0.52
-9.6990e-03,0.52,0.504
-9.6989e-03,0.52,0.528
-9.6987e-03,0.512,0.512
-9.6986e-03,0.52,0.52
-9.6984e-03,0.52,0.512
-9.6982e-03,0.52,0.52
-9.6981e-03,0.52,0.512
-9.6979e-03,0.52,0.52
-9.6978e-03,0.512,0.504
-9.6976e-03,0.512,0.52
-9.6974e-03,0.512,0.512
-9.6973e-03,0.512,0.52
-9.6971e-03,0.512,0.512
-9.6970e-03,0.512,0.52
-9.6968e-03,0.512,0.504
-9.6966e-03,0.512,0.52
-9.6965e-03,0.512,0.504
-9.6963e-03,0.512,0.52
-9.6962e-03,0.512,0.504
-9.6960e-03,0.512,0.52
-9.6958e-03,0.512,0.504
-9.6957e-03,0.512,0.52
-9.6955e-03,0.512,0.504
-9.6954e-03,0.512,0.52
-9.6952e-03,0.512,0.504
-9.6950e-03,0.504,0.52
-9.6949e-03,0.512,0.504
-9.6947e-03,0.512,0.52
-9.6946e-03,0.512,0.504
-9.6944e-03,0.504,0.52
-9.6942e-03,0.504,0.504
-9.6941e-03,0.512,0.52
-9.6939e-03,0.512,0.504
-9.6938e-03,0.512,0.52
-9.6936e-03,0.512,0.504
-9.6934e-03,0.504,0.52
-9.6933e-03,0.504,0.504
-9.6931e-03,0.504,0.52
-9.6930e-03,0.504,0.504
-9.6928e-03,0.512,0.52
-9.6926e-03,0.512,0.504
-9.6925e-03,0.512,0.52
-9.6923e-03,0.512,0.504
-9.6922e-03,0.512,0.52
-9.6920e-03,0.512,0.504
-9.6918e-03,0.512,0.52
-9.6917e-03,0.512,0.504
-9.6915e-03,0.512,0.52
-9.6914e-03,0.512,0.504
-9.6912e-03,0.512,0.52
-9.6910e-03,0.512,0.504
-9.6909e-03,0.512,0.52
-9.6907e-03,0.512,0.512
-9.6906e-03,0.512,0.528
-9.6904e-03,0.52,0.512
-9.6902e-03,0.52,0.52
-9.6901e-03,0.52,0.504
-9.6899e-03,0.52,0.52
-9.6898e-03,0.52,0.512
-9.6896e-03,0.52,0.52
-9.6894e-03,0.52,0.512
-9.6893e-03,0.52,0.52
-9.6891e-03,0.52,0.512
-9.6890e-03,0.52,0.528
-9.6888e-03,0.52,0.512
-9.6886e-03,0.52,0.52
-9.6885e-03,0.52,0.512
-9.6883e-03,0.52,0.528
-9.6882e-03,0.528,0.512
-9.6880e-03,0.52,0.52
-9.6878e-03,0.52,0.512
-9.6877e-03,0.52,0.528
-9.6875e-03,0.52,0.512
-9.6874e-03,0.52,0.528
-9.6872e-03,0.52,0.512
-9.6870e-03,0.52,0.528
-9.6869e-03,0.52,0.512
-9.6867e-03,0.52,0.528
-9.6866e-03,0.52,0.512
-9.6864e-03,0.52,0.528
-9.6862e-03,0.52,0.512
-9.6861e-03,0.52,0.528
-9.6859e-03,0.528,0.512
-9.6858e-03,0.52,0.528
-9.6856e-03,0.52,0.512
-9.6854e-03,0.52,0.528
-9.6853e-03,0.52,0.512
-9.6851e-03,0.52,0.528
-9.6850e-03,0.52,0.512
-9.6848e-03,0.52,0.528
-9.6846e-03,0.52,0.512
-9.6845e-03,0.52,0.528
-9.6843e-03,0.52,0.512
-9.6842e-03,0.52,0.528
-9.6840e-03,0.52,0.512
-9.6838e-03,0.52,0.528
-9.6837e-03,0.52,0.512
-9.6835e-03,0.52,0.528
-9.6834e-03,0.512,0.512
-9.6832e-03,0.52,0.528
-9.6830e-03,0.52,0.512
-9.6829e-03,0.512,0.528
-9.6827e-03,0.512,0.512
-9.6826e-03,0.52,0.528
[truncated: 123,015 more rows]

## Sheet: data_f_550
Model,DPO2014
Firmware Version,1.25
Point Format,Y,
Horizontal Units,S,
Horizontal Scale,0.002,
Sample Interval,1.6e-07,
Filter Frequency,1e+08,
Record Length,125000,
Gating,0.0% to 100.0%,
Probe Attenuation,1,
Vertical Units,V,
Vertical Offset,0,
Vertical Scale,0.2,
Label,,
TIME,CH1,CH1 Peak Detect
-1.0000e-02,-0.08,-0.072
-9.9998e-03,-0.08,-0.088
-9.9997e-03,-0.08,-0.072
-9.9995e-03,-0.08,-0.088
-9.9994e-03,-0.08,-0.072
-9.9992e-03,-0.088,-0.08
-9.9990e-03,-0.08,-0.072
-9.9989e-03,-0.08,-0.088
-9.9987e-03,-0.088,-0.072
-9.9986e-03,-0.088,-0.088
-9.9984e-03,-0.08,-0.072
-9.9982e-03,-0.08,-0.088
-9.9981e-03,-0.088,-0.072
-9.9979e-03,-0.08,-0.088
-9.9978e-03,-0.08,-0.072
-9.9976e-03,-0.088,-0.088
-9.9974e-03,-0.088,-0.072
-9.9973e-03,-0.088,-0.088
-9.9971e-03,-0.08,-0.08
-9.9970e-03,-0.088,-0.088
-9.9968e-03,-0.08,-0.072
-9.9966e-03,-0.08,-0.088
-9.9965e-03,-0.08,-0.072
-9.9963e-03,-0.08,-0.096
-9.9962e-03,-0.088,-0.072
-9.9960e-03,-0.08,-0.088
-9.9958e-03,-0.088,-0.08
-9.9957e-03,-0.088,-0.088
-9.9955e-03,-0.088,-0.08
-9.9954e-03,-0.08,-0.088
-9.9952e-03,-0.088,-0.08
-9.9950e-03,-0.088,-0.088
-9.9949e-03,-0.08,-0.08
-9.9947e-03,-0.08,-0.088
-9.9946e-03,-0.088,-0.08
-9.9944e-03,-0.08,-0.096
-9.9942e-03,-0.088,-0.08
-9.9941e-03,-0.088,-0.088
-9.9939e-03,-0.088,-0.08
-9.9938e-03,-0.088,-0.096
-9.9936e-03,-0.088,-0.08
-9.9934e-03,-0.088,-0.088
-9.9933e-03,-0.08,-0.08
-9.9931e-03,-0.088,-0.088
-9.9930e-03,-0.088,-0.08
-9.9928e-03,-0.088,-0.096
-9.9926e-03,-0.088,-0.08
-9.9925e-03,-0.088,-0.096
-9.9923e-03,-0.088,-0.08
-9.9922e-03,-0.088,-0.096
-9.9920e-03,-0.08,-0.08
-9.9918e-03,-0.088,-0.096
-9.9917e-03,-0.088,-0.08
-9.9915e-03,-0.088,-0.096
-9.9914e-03,-0.088,-0.08
-9.9912e-03,-0.088,-0.096
-9.9910e-03,-0.088,-0.08
-9.9909e-03,-0.088,-0.096
-9.9907e-03,-0.088,-0.08
-9.9906e-03,-0.088,-0.096
-9.9904e-03,-0.096,-0.08
-9.9902e-03,-0.088,-0.096
-9.9901e-03,-0.088,-0.08
-9.9899e-03,-0.088,-0.096
-9.9898e-03,-0.088,-0.08
-9.9896e-03,-0.088,-0.088
-9.9894e-03,-0.088,-0.08
-9.9893e-03,-0.088,-0.096
-9.9891e-03,-0.088,-0.08
-9.9890e-03,-0.088,-0.088
-9.9888e-03,-0.088,-0.08
-9.9886e-03,-0.088,-0.088
-9.9885e-03,-0.08,-0.08
-9.9883e-03,-0.088,-0.096
-9.9882e-03,-0.088,-0.08
-9.9880e-03,-0.088,-0.088
-9.9878e-03,-0.08,-0.08
-9.9877e-03,-0.088,-0.088
-9.9875e-03,-0.088,-0.08
-9.9874e-03,-0.088,-0.088
-9.9872e-03,-0.08,-0.08
-9.9870e-03,-0.088,-0.088
-9.9869e-03,-0.08,-0.08
-9.9867e-03,-0.08,-0.088
-9.9866e-03,-0.088,-0.08
-9.9864e-03,-0.08,-0.088
-9.9862e-03,-0.08,-0.072
-9.9861e-03,-0.08,-0.088
-9.9859e-03,-0.08,-0.08
-9.9858e-03,-0.08,-0.088
-9.9856e-03,-0.08,-0.072
-9.9854e-03,-0.08,-0.088
-9.9853e-03,-0.08,-0.08
-9.9851e-03,-0.088,-0.088
-9.9850e-03,-0.088,-0.08
-9.9848e-03,-0.088,-0.088
-9.9846e-03,-0.08,-0.08
-9.9845e-03,-0.08,-0.096
-9.9843e-03,-0.08,-0.08
-9.9842e-03,-0.08,-0.088
-9.9840e-03,-0.088,-0.08
-9.9838e-03,-0.08,-0.088
-9.9837e-03,-0.08,-0.08
-9.9835e-03,-0.08,-0.088
-9.9834e-03,-0.088,-0.072
-9.9832e-03,-0.088,-0.096
-9.9830e-03,-0.08,-0.08
-9.9829e-03,-0.088,-0.088
-9.9827e-03,-0.088,-0.08
-9.9826e-03,-0.08,-0.096
-9.9824e-03,-0.088,-0.08
-9.9822e-03,-0.088,-0.088
-9.9821e-03,-0.088,-0.08
-9.9819e-03,-0.088,-0.096
-9.9818e-03,-0.088,-0.08
-9.9816e-03,-0.088,-0.096
-9.9814e-03,-0.088,-0.08
-9.9813e-03,-0.088,-0.088
-9.9811e-03,-0.088,-0.08
-9.9810e-03,-0.096,-0.096
-9.9808e-03,-0.088,-0.08
-9.9806e-03,-0.088,-0.096
-9.9805e-03,-0.088,-0.08
-9.9803e-03,-0.088,-0.096
-9.9802e-03,-0.088,-0.08
-9.9800e-03,-0.088,-0.096
-9.9798e-03,-0.096,-0.08
-9.9797e-03,-0.088,-0.096
-9.9795e-03,-0.088,-0.08
-9.9794e-03,-0.088,-0.096
-9.9792e-03,-0.088,-0.08
-9.9790e-03,-0.088,-0.096
-9.9789e-03,-0.088,-0.08
-9.9787e-03,-0.088,-0.096
-9.9786e-03,-0.096,-0.08
-9.9784e-03,-0.088,-0.096
-9.9782e-03,-0.088,-0.08
-9.9781e-03,-0.088,-0.096
-9.9779e-03,-0.088,-0.08
-9.9778e-03,-0.088,-0.096
-9.9776e-03,-0.088,-0.08
-9.9774e-03,-0.088,-0.096
-9.9773e-03,-0.088,-0.08
-9.9771e-03,-0.088,-0.096
-9.9770e-03,-0.088,-0.08
-9.9768e-03,-0.088,-0.096
-9.9766e-03,-0.088,-0.08
-9.9765e-03,-0.096,-0.096
-9.9763e-03,-0.088,-0.08
-9.9762e-03,-0.096,-0.096
-9.9760e-03,-0.088,-0.08
-9.9758e-03,-0.088,-0.096
-9.9757e-03,-0.088,-0.088
-9.9755e-03,-0.088,-0.096
-9.9754e-03,-0.088,-0.088
-9.9752e-03,-0.096,-0.096
-9.9750e-03,-0.088,-0.08
-9.9749e-03,-0.088,-0.096
-9.9747e-03,-0.088,-0.08
-9.9746e-03,-0.088,-0.096
-9.9744e-03,-0.088,-0.08
-9.9742e-03,-0.096,-0.096
-9.9741e-03,-0.088,-0.08
-9.9739e-03,-0.088,-0.096
-9.9738e-03,-0.088,-0.08
-9.9736e-03,-0.096,-0.096
-9.9734e-03,-0.088,-0.08
-9.9733e-03,-0.088,-0.096
-9.9731e-03,-0.088,-0.08
-9.9730e-03,-0.088,-0.096
-9.9728e-03,-0.096,-0.08
-9.9726e-03,-0.088,-0.096
-9.9725e-03,-0.088,-0.08
-9.9723e-03,-0.088,-0.096
-9.9722e-03,-0.088,-0.08
-9.9720e-03,-0.088,-0.096
-9.9718e-03,-0.088,-0.08
-9.9717e-03,-0.088,-0.096
-9.9715e-03,-0.088,-0.08
-9.9714e-03,-0.088,-0.096
-9.9712e-03,-0.088,-0.08
-9.9710e-03,-0.088,-0.096
-9.9709e-03,-0.088,-0.08
-9.9707e-03,-0.088,-0.096
-9.9706e-03,-0.088,-0.08
-9.9704e-03,-0.096,-0.096
-9.9702e-03,-0.088,-0.08
-9.9701e-03,-0.088,-0.104
-9.9699e-03,-0.096,-0.08
-9.9698e-03,-0.088,-0.096
-9.9696e-03,-0.088,-0.08
-9.9694e-03,-0.096,-0.096
-9.9693e-03,-0.088,-0.08
-9.9691e-03,-0.096,-0.096
-9.9690e-03,-0.088,-0.088
-9.9688e-03,-0.088,-0.096
-9.9686e-03,-0.088,-0.08
-9.9685e-03,-0.088,-0.096
-9.9683e-03,-0.088,-0.08
-9.9682e-03,-0.088,-0.096
-9.9680e-03,-0.088,-0.08
-9.9678e-03,-0.088,-0.096
-9.9677e-03,-0.088,-0.088
-9.9675e-03,-0.088,-0.096
-9.9674e-03,-0.088,-0.08
-9.9672e-03,-0.088,-0.096
-9.9670e-03,-0.088,-0.08
-9.9669e-03,-0.088,-0.096
-9.9667e-03,-0.088,-0.08
-9.9666e-03,-0.088,-0.096
-9.9664e-03,-0.088,-0.088
-9.9662e-03,-0.088,-0.096
-9.9661e-03,-0.088,-0.08
-9.9659e-03,-0.088,-0.096
-9.9658e-03,-0.096,-0.08
-9.9656e-03,-0.088,-0.096
-9.9654e-03,-0.088,-0.088
-9.9653e-03,-0.088,-0.096
-9.9651e-03,-0.088,-0.08
-9.9650e-03,-0.088,-0.096
-9.9648e-03,-0.096,-0.08
-9.9646e-03,-0.088,-0.096
-9.9645e-03,-0.096,-0.08
-9.9643e-03,-0.088,-0.096
-9.9642e-03,-0.088,-0.08
-9.9640e-03,-0.096,-0.096
-9.9638e-03,-0.088,-0.088
-9.9637e-03,-0.096,-0.096
-9.9635e-03,-0.096,-0.08
-9.9634e-03,-0.096,-0.096
-9.9632e-03,-0.088,-0.088
-9.9630e-03,-0.088,-0.096
-9.9629e-03,-0.096,-0.088
-9.9627e-03,-0.096,-0.096
-9.9626e-03,-0.096,-0.088
-9.9624e-03,-0.096,-0.096
-9.9622e-03,-0.096,-0.088
-9.9621e-03,-0.088,-0.096
-9.9619e-03,-0.096,-0.088
-9.9618e-03,-0.096,-0.104
-9.9616e-03,-0.096,-0.088
-9.9614e-03,-0.096,-0.096
-9.9613e-03,-0.096,-0.08
-9.9611e-03,-0.096,-0.104
-9.9610e-03,-0.096,-0.088
-9.9608e-03,-0.096,-0.096
-9.9606e-03,-0.096,-0.08
-9.9605e-03,-0.096,-0.104
-9.9603e-03,-0.096,-0.088
-9.9602e-03,-0.096,-0.104
-9.9600e-03,-0.096,-0.088
-9.9598e-03,-0.096,-0.096
-9.9597e-03,-0.096,-0.08
-9.9595e-03,-0.096,-0.104
-9.9594e-03,-0.088,-0.088
-9.9592e-03,-0.096,-0.096
-9.9590e-03,-0.096,-0.088
-9.9589e-03,-0.096,-0.096
-9.9587e-03,-0.096,-0.088
-9.9586e-03,-0.096,-0.096
-9.9584e-03,-0.096,-0.088
-9.9582e-03,-0.096,-0.096
-9.9581e-03,-0.096,-0.08
-9.9579e-03,-0.088,-0.096
-9.9578e-03,-0.096,-0.088
-9.9576e-03,-0.088,-0.096
-9.9574e-03,-0.088,-0.088
-9.9573e-03,-0.096,-0.104
-9.9571e-03,-0.088,-0.088
-9.9570e-03,-0.088,-0.104
-9.9568e-03,-0.096,-0.08
-9.9566e-03,-0.088,-0.096
-9.9565e-03,-0.096,-0.088
-9.9563e-03,-0.096,-0.096
-9.9562e-03,-0.088,-0.088
-9.9560e-03,-0.096,-0.104
-9.9558e-03,-0.096,-0.088
-9.9557e-03,-0.096,-0.104
-9.9555e-03,-0.096,-0.088
-9.9554e-03,-0.096,-0.104
-9.9552e-03,-0.096,-0.088
-9.9550e-03,-0.096,-0.104
-9.9549e-03,-0.096,-0.088
-9.9547e-03,-0.096,-0.104
-9.9546e-03,-0.096,-0.088
-9.9544e-03,-0.096,-0.104
-9.9542e-03,-0.096,-0.088
-9.9541e-03,-0.096,-0.104
-9.9539e-03,-0.096,-0.088
-9.9538e-03,-0.096,-0.104
-9.9536e-03,-0.096,-0.088
-9.9534e-03,-0.096,-0.096
-9.9533e-03,-0.096,-0.088
-9.9531e-03,-0.096,-0.104
-9.9530e-03,-0.096,-0.088
-9.9528e-03,-0.096,-0.104
-9.9526e-03,-0.096,-0.088
-9.9525e-03,-0.096,-0.096
-9.9523e-03,-0.096,-0.088
-9.9522e-03,-0.096,-0.104
-9.9520e-03,-0.096,-0.088
-9.9518e-03,-0.096,-0.104
-9.9517e-03,-0.096,-0.088
-9.9515e-03,-0.096,-0.104
-9.9514e-03,-0.096,-0.088
-9.9512e-03,-0.104,-0.104
-9.9510e-03,-0.096,-0.088
-9.9509e-03,-0.096,-0.104
-9.9507e-03,-0.096,-0.088
-9.9506e-03,-0.096,-0.096
-9.9504e-03,-0.096,-0.088
-9.9502e-03,-0.096,-0.104
-9.9501e-03,-0.096,-0.088
-9.9499e-03,-0.096,-0.104
-9.9498e-03,-0.088,-0.088
-9.9496e-03,-0.096,-0.104
-9.9494e-03,-0.096,-0.088
-9.9493e-03,-0.088,-0.096
-9.9491e-03,-0.096,-0.088
-9.9490e-03,-0.096,-0.104
-9.9488e-03,-0.096,-0.088
-9.9486e-03,-0.096,-0.104
-9.9485e-03,-0.096,-0.088
-9.9483e-03,-0.096,-0.104
-9.9482e-03,-0.096,-0.088
-9.9480e-03,-0.096,-0.096
-9.9478e-03,-0.096,-0.088
-9.9477e-03,-0.096,-0.104
-9.9475e-03,-0.096,-0.088
-9.9474e-03,-0.088,-0.104
-9.9472e-03,-0.096,-0.088
-9.9470e-03,-0.096,-0.104
-9.9469e-03,-0.096,-0.088
-9.9467e-03,-0.096,-0.104
-9.9466e-03,-0.096,-0.088
-9.9464e-03,-0.096,-0.104
-9.9462e-03,-0.096,-0.088
-9.9461e-03,-0.096,-0.104
-9.9459e-03,-0.096,-0.088
-9.9458e-03,-0.088,-0.104
-9.9456e-03,-0.096,-0.088
-9.9454e-03,-0.096,-0.104
-9.9453e-03,-0.096,-0.088
-9.9451e-03,-0.096,-0.104
-9.9450e-03,-0.096,-0.088
-9.9448e-03,-0.096,-0.104
-9.9446e-03,-0.096,-0.088
-9.9445e-03,-0.096,-0.104
-9.9443e-03,-0.096,-0.088
-9.9442e-03,-0.096,-0.104
-9.9440e-03,-0.096,-0.088
-9.9438e-03,-0.096,-0.104
-9.9437e-03,-0.096,-0.088
-9.9435e-03,-0.096,-0.104
-9.9434e-03,-0.096,-0.088
-9.9432e-03,-0.096,-0.104
-9.9430e-03,-0.104,-0.088
-9.9429e-03,-0.096,-0.104
-9.9427e-03,-0.096,-0.088
-9.9426e-03,-0.096,-0.104
-9.9424e-03,-0.096,-0.088
-9.9422e-03,-0.096,-0.104
-9.9421e-03,-0.096,-0.088
-9.9419e-03,-0.104,-0.104
-9.9418e-03,-0.096,-0.088
-9.9416e-03,-0.096,-0.104
-9.9414e-03,-0.096,-0.088
-9.9413e-03,-0.096,-0.104
-9.9411e-03,-0.096,-0.088
-9.9410e-03,-0.096,-0.104
-9.9408e-03,-0.096,-0.088
-9.9406e-03,-0.096,-0.104
-9.9405e-03,-0.096,-0.088
-9.9403e-03,-0.096,-0.104
-9.9402e-03,-0.096,-0.088
-9.9400e-03,-0.096,-0.104
-9.9398e-03,-0.096,-0.088
-9.9397e-03,-0.096,-0.104
-9.9395e-03,-0.104,-0.088
-9.9394e-03,-0.104,-0.104
-9.9392e-03,-0.096,-0.096
-9.9390e-03,-0.096,-0.104
-9.9389e-03,-0.096,-0.088
-9.9387e-03,-0.096,-0.104
-9.9386e-03,-0.096,-0.096
-9.9384e-03,-0.104,-0.104
-9.9382e-03,-0.104,-0.088
-9.9381e-03,-0.096,-0.104
-9.9379e-03,-0.096,-0.088
-9.9378e-03,-0.104,-0.104
-9.9376e-03,-0.096,-0.088
-9.9374e-03,-0.096,-0.104
-9.9373e-03,-0.096,-0.096
-9.9371e-03,-0.096,-0.104
-9.9370e-03,-0.104,-0.096
-9.9368e-03,-0.096,-0.104
-9.9366e-03,-0.096,-0.096
-9.9365e-03,-0.096,-0.112
-9.9363e-03,-0.104,-0.088
-9.9362e-03,-0.104,-0.104
-9.9360e-03,-0.104,-0.096
-9.9358e-03,-0.096,-0.112
-9.9357e-03,-0.104,-0.088
-9.9355e-03,-0.096,-0.104
-9.9354e-03,-0.096,-0.096
-9.9352e-03,-0.096,-0.104
-9.9350e-03,-0.104,-0.096
-9.9349e-03,-0.104,-0.112
-9.9347e-03,-0.096,-0.096
-9.9346e-03,-0.096,-0.104
-9.9344e-03,-0.096,-0.096
-9.9342e-03,-0.104,-0.104
-9.9341e-03,-0.104,-0.096
-9.9339e-03,-0.104,-0.112
-9.9338e-03,-0.104,-0.096
-9.9336e-03,-0.104,-0.104
-9.9334e-03,-0.096,-0.088
-9.9333e-03,-0.096,-0.112
-9.9331e-03,-0.104,-0.096
-9.9330e-03,-0.104,-0.104
-9.9328e-03,-0.096,-0.088
-9.9326e-03,-0.104,-0.112
-9.9325e-03,-0.096,-0.096
-9.9323e-03,-0.104,-0.112
-9.9322e-03,-0.104,-0.088
-9.9320e-03,-0.104,-0.104
-9.9318e-03,-0.104,-0.096
-9.9317e-03,-0.104,-0.104
-9.9315e-03,-0.096,-0.088
-9.9314e-03,-0.104,-0.104
-9.9312e-03,-0.096,-0.088
-9.9310e-03,-0.096,-0.112
-9.9309e-03,-0.104,-0.088
-9.9307e-03,-0.104,-0.104
-9.9306e-03,-0.096,-0.088
-9.9304e-03,-0.104,-0.104
-9.9302e-03,-0.104,-0.088
-9.9301e-03,-0.096,-0.104
-9.9299e-03,-0.104,-0.088
-9.9298e-03,-0.096,-0.104
-9.9296e-03,-0.096,-0.088
-9.9294e-03,-0.096,-0.104
-9.9293e-03,-0.096,-0.096
-9.9291e-03,-0.096,-0.104
-9.9290e-03,-0.096,-0.088
-9.9288e-03,-0.096,-0.104
-9.9286e-03,-0.104,-0.088
-9.9285e-03,-0.104,-0.104
-9.9283e-03,-0.096,-0.088
-9.9282e-03,-0.096,-0.104
-9.9280e-03,-0.096,-0.088
-9.9278e-03,-0.104,-0.104
-9.9277e-03,-0.096,-0.088
-9.9275e-03,-0.096,-0.104
-9.9274e-03,-0.096,-0.088
-9.9272e-03,-0.096,-0.104
-9.9270e-03,-0.096,-0.088
-9.9269e-03,-0.096,-0.104
-9.9267e-03,-0.096,-0.088
-9.9266e-03,-0.104,-0.104
-9.9264e-03,-0.104,-0.088
-9.9262e-03,-0.096,-0.104
-9.9261e-03,-0.096,-0.088
-9.9259e-03,-0.096,-0.104
-9.9258e-03,-0.096,-0.088
-9.9256e-03,-0.096,-0.104
-9.9254e-03,-0.096,-0.088
-9.9253e-03,-0.096,-0.104
-9.9251e-03,-0.104,-0.088
-9.9250e-03,-0.104,-0.104
-9.9248e-03,-0.096,-0.088
-9.9246e-03,-0.096,-0.104
-9.9245e-03,-0.096,-0.088
-9.9243e-03,-0.104,-0.104
-9.9242e-03,-0.104,-0.088
-9.9240e-03,-0.104,-0.104
-9.9238e-03,-0.096,-0.088
-9.9237e-03,-0.096,-0.104
-9.9235e-03,-0.104,-0.088
-9.9234e-03,-0.096,-0.104
-9.9232e-03,-0.104,-0.096
-9.9230e-03,-0.104,-0.104
-9.9229e-03,-0.104,-0.096
-9.9227e-03,-0.104,-0.104
-9.9226e-03,-0.104,-0.096
-9.9224e-03,-0.104,-0.104
-9.9222e-03,-0.104,-0.096
-9.9221e-03,-0.112,-0.112
-9.9219e-03,-0.112,-0.096
-9.9218e-03,-0.104,-0.112
-9.9216e-03,-0.104,-0.096
-9.9214e-03,-0.112,-0.112
-9.9213e-03,-0.104,-0.096
-9.9211e-03,-0.104,-0.112
-9.9210e-03,-0.104,-0.096
-9.9208e-03,-0.104,-0.112
-9.9206e-03,-0.104,-0.096
-9.9205e-03,-0.104,-0.112
-9.9203e-03,-0.104,-0.096
-9.9202e-03,-0.104,-0.112
-9.9200e-03,-0.104,-0.096
-9.9198e-03,-0.104,-0.112
-9.9197e-03,-0.104,-0.096
-9.9195e-03,-0.104,-0.112
-9.9194e-03,-0.104,-0.096
-9.9192e-03,-0.096,-0.112
-9.9190e-03,-0.104,-0.096
-9.9189e-03,-0.104,-0.112
-9.9187e-03,-0.104,-0.096
-9.9186e-03,-0.104,-0.112
-9.9184e-03,-0.104,-0.096
-9.9182e-03,-0.104,-0.112
-9.9181e-03,-0.104,-0.096
-9.9179e-03,-0.104,-0.112
-9.9178e-03,-0.104,-0.096
-9.9176e-03,-0.104,-0.112
-9.9174e-03,-0.104,-0.096
-9.9173e-03,-0.104,-0.112
-9.9171e-03,-0.104,-0.096
-9.9170e-03,-0.104,-0.112
-9.9168e-03,-0.104,-0.096
-9.9166e-03,-0.104,-0.112
-9.9165e-03,-0.104,-0.096
-9.9163e-03,-0.104,-0.112
-9.9162e-03,-0.104,-0.096
-9.9160e-03,-0.112,-0.112
-9.9158e-03,-0.104,-0.096
-9.9157e-03,-0.112,-0.112
-9.9155e-03,-0.112,-0.096
-9.9154e-03,-0.104,-0.112
-9.9152e-03,-0.104,-0.096
-9.9150e-03,-0.112,-0.112
-9.9149e-03,-0.104,-0.096
-9.9147e-03,-0.104,-0.112
-9.9146e-03,-0.112,-0.096
-9.9144e-03,-0.112,-0.112
-9.9142e-03,-0.104,-0.096
-9.9141e-03,-0.104,-0.112
-9.9139e-03,-0.104,-0.096
-9.9138e-03,-0.112,-0.112
-9.9136e-03,-0.104,-0.096
-9.9134e-03,-0.104,-0.112
-9.9133e-03,-0.104,-0.096
-9.9131e-03,-0.104,-0.112
-9.9130e-03,-0.104,-0.096
-9.9128e-03,-0.104,-0.112
-9.9126e-03,-0.104,-0.096
-9.9125e-03,-0.104,-0.112
-9.9123e-03,-0.104,-0.096
-9.9122e-03,-0.104,-0.112
-9.9120e-03,-0.104,-0.096
-9.9118e-03,-0.104,-0.112
-9.9117e-03,-0.104,-0.096
-9.9115e-03,-0.104,-0.112
-9.9114e-03,-0.104,-0.096
-9.9112e-03,-0.104,-0.112
-9.9110e-03,-0.104,-0.096
-9.9109e-03,-0.104,-0.112
-9.9107e-03,-0.104,-0.096
-9.9106e-03,-0.096,-0.112
-9.9104e-03,-0.096,-0.096
-9.9102e-03,-0.104,-0.112
-9.9101e-03,-0.104,-0.096
-9.9099e-03,-0.104,-0.112
-9.9098e-03,-0.096,-0.096
-9.9096e-03,-0.096,-0.104
-9.9094e-03,-0.096,-0.096
-9.9093e-03,-0.096,-0.112
-9.9091e-03,-0.104,-0.096
-9.9090e-03,-0.096,-0.104
-9.9088e-03,-0.104,-0.096
-9.9086e-03,-0.104,-0.112
-9.9085e-03,-0.104,-0.096
-9.9083e-03,-0.104,-0.104
-9.9082e-03,-0.104,-0.096
-9.9080e-03,-0.104,-0.112
-9.9078e-03,-0.104,-0.096
-9.9077e-03,-0.096,-0.112
-9.9075e-03,-0.104,-0.096
-9.9074e-03,-0.104,-0.112
-9.9072e-03,-0.096,-0.096
-9.9070e-03,-0.104,-0.112
-9.9069e-03,-0.104,-0.088
-9.9067e-03,-0.104,-0.112
-9.9066e-03,-0.104,-0.096
-9.9064e-03,-0.104,-0.104
-9.9062e-03,-0.104,-0.096
-9.9061e-03,-0.104,-0.104
-9.9059e-03,-0.104,-0.096
-9.9058e-03,-0.104,-0.112
-9.9056e-03,-0.104,-0.096
-9.9054e-03,-0.104,-0.112
-9.9053e-03,-0.104,-0.096
-9.9051e-03,-0.104,-0.112
-9.9050e-03,-0.104,-0.096
-9.9048e-03,-0.104,-0.112
-9.9046e-03,-0.104,-0.096
-9.9045e-03,-0.112,-0.112
-9.9043e-03,-0.104,-0.096
-9.9042e-03,-0.104,-0.112
-9.9040e-03,-0.112,-0.096
-9.9038e-03,-0.112,-0.112
-9.9037e-03,-0.112,-0.096
-9.9035e-03,-0.112,-0.112
-9.9034e-03,-0.112,-0.096
-9.9032e-03,-0.112,-0.12
-9.9030e-03,-0.112,-0.096
-9.9029e-03,-0.112,-0.112
-9.9027e-03,-0.112,-0.096
-9.9026e-03,-0.112,-0.112
-9.9024e-03,-0.112,-0.104
-9.9022e-03,-0.112,-0.112
-9.9021e-03,-0.112,-0.104
-9.9019e-03,-0.112,-0.12
-9.9018e-03,-0.112,-0.096
-9.9016e-03,-0.112,-0.12
-9.9014e-03,-0.104,-0.096
-9.9013e-03,-0.112,-0.112
-9.9011e-03,-0.112,-0.104
-9.9010e-03,-0.112,-0.112
-9.9008e-03,-0.104,-0.104
-9.9006e-03,-0.112,-0.12
-9.9005e-03,-0.112,-0.104
-9.9003e-03,-0.112,-0.12
-9.9002e-03,-0.112,-0.096
-9.9000e-03,-0.104,-0.112
-9.8998e-03,-0.104,-0.104
-9.8997e-03,-0.112,-0.112
-9.8995e-03,-0.104,-0.104
-9.8994e-03,-0.112,-0.112
-9.8992e-03,-0.112,-0.104
-9.8990e-03,-0.104,-0.112
-9.8989e-03,-0.112,-0.104
-9.8987e-03,-0.112,-0.112
-9.8986e-03,-0.104,-0.104
-9.8984e-03,-0.112,-0.112
-9.8982e-03,-0.112,-0.104
-9.8981e-03,-0.104,-0.112
-9.8979e-03,-0.104,-0.104
-9.8978e-03,-0.104,-0.112
-9.8976e-03,-0.112,-0.104
-9.8974e-03,-0.112,-0.112
-9.8973e-03,-0.112,-0.104
-9.8971e-03,-0.112,-0.112
-9.8970e-03,-0.112,-0.096
-9.8968e-03,-0.112,-0.112
-9.8966e-03,-0.104,-0.096
-9.8965e-03,-0.112,-0.112
-9.8963e-03,-0.112,-0.104
-9.8962e-03,-0.112,-0.12
-9.8960e-03,-0.104,-0.096
-9.8958e-03,-0.112,-0.112
-9.8957e-03,-0.112,-0.104
-9.8955e-03,-0.112,-0.112
-9.8954e-03,-0.112,-0.096
-9.8952e-03,-0.112,-0.112
-9.8950e-03,-0.112,-0.104
-9.8949e-03,-0.112,-0.112
-9.8947e-03,-0.112,-0.096
-9.8946e-03,-0.104,-0.112
-9.8944e-03,-0.112,-0.096
-9.8942e-03,-0.104,-0.112
-9.8941e-03,-0.112,-0.096
-9.8939e-03,-0.112,-0.112
-9.8938e-03,-0.112,-0.096
-9.8936e-03,-0.104,-0.112
-9.8934e-03,-0.112,-0.096
-9.8933e-03,-0.112,-0.112
-9.8931e-03,-0.112,-0.096
-9.8930e-03,-0.112,-0.112
-9.8928e-03,-0.112,-0.096
-9.8926e-03,-0.104,-0.112
-9.8925e-03,-0.104,-0.096
-9.8923e-03,-0.104,-0.112
-9.8922e-03,-0.112,-0.096
-9.8920e-03,-0.112,-0.112
-9.8918e-03,-0.112,-0.096
-9.8917e-03,-0.104,-0.112
-9.8915e-03,-0.104,-0.096
-9.8914e-03,-0.104,-0.112
-9.8912e-03,-0.104,-0.096
-9.8910e-03,-0.104,-0.112
-9.8909e-03,-0.112,-0.096
-9.8907e-03,-0.104,-0.112
-9.8906e-03,-0.104,-0.096
-9.8904e-03,-0.104,-0.112
-9.8902e-03,-0.104,-0.096
-9.8901e-03,-0.104,-0.112
-9.8899e-03,-0.104,-0.096
-9.8898e-03,-0.104,-0.112
-9.8896e-03,-0.104,-0.096
-9.8894e-03,-0.104,-0.112
-9.8893e-03,-0.104,-0.096
-9.8891e-03,-0.104,-0.112
-9.8890e-03,-0.104,-0.096
-9.8888e-03,-0.104,-0.112
-9.8886e-03,-0.104,-0.096
-9.8885e-03,-0.104,-0.112
-9.8883e-03,-0.104,-0.096
-9.8882e-03,-0.104,-0.112
-9.8880e-03,-0.104,-0.096
-9.8878e-03,-0.104,-0.112
-9.8877e-03,-0.104,-0.096
-9.8875e-03,-0.104,-0.112
-9.8874e-03,-0.104,-0.096
-9.8872e-03,-0.104,-0.112
-9.8870e-03,-0.104,-0.096
-9.8869e-03,-0.104,-0.112
-9.8867e-03,-0.112,-0.096
-9.8866e-03,-0.112,-0.112
-9.8864e-03,-0.104,-0.096
-9.8862e-03,-0.104,-0.112
-9.8861e-03,-0.112,-0.104
-9.8859e-03,-0.112,-0.112
-9.8858e-03,-0.112,-0.104
-9.8856e-03,-0.112,-0.112
-9.8854e-03,-0.112,-0.096
-9.8853e-03,-0.112,-0.112
-9.8851e-03,-0.112,-0.104
-9.8850e-03,-0.112,-0.112
-9.8848e-03,-0.112,-0.104
-9.8846e-03,-0.112,-0.12
-9.8845e-03,-0.112,-0.104
-9.8843e-03,-0.112,-0.12
-9.8842e-03,-0.112,-0.104
-9.8840e-03,-0.12,-0.12
-9.8838e-03,-0.112,-0.104
-9.8837e-03,-0.112,-0.12
-9.8835e-03,-0.12,-0.104
-9.8834e-03,-0.112,-0.12
-9.8832e-03,-0.112,-0.104
-9.8830e-03,-0.112,-0.12
-9.8829e-03,-0.12,-0.104
-9.8827e-03,-0.112,-0.12
-9.8826e-03,-0.12,-0.104
-9.8824e-03,-0.112,-0.12
-9.8822e-03,-0.112,-0.104
-9.8821e-03,-0.112,-0.12
-9.8819e-03,-0.112,-0.104
-9.8818e-03,-0.112,-0.12
-9.8816e-03,-0.112,-0.104
-9.8814e-03,-0.112,-0.12
-9.8813e-03,-0.112,-0.104
-9.8811e-03,-0.112,-0.12
-9.8810e-03,-0.112,-0.104
-9.8808e-03,-0.112,-0.12
-9.8806e-03,-0.112,-0.104
-9.8805e-03,-0.112,-0.12
-9.8803e-03,-0.112,-0.104
-9.8802e-03,-0.112,-0.12
-9.8800e-03,-0.112,-0.104
-9.8798e-03,-0.112,-0.12
-9.8797e-03,-0.112,-0.104
-9.8795e-03,-0.112,-0.12
-9.8794e-03,-0.112,-0.104
-9.8792e-03,-0.112,-0.12
-9.8790e-03,-0.104,-0.104
-9.8789e-03,-0.112,-0.12
-9.8787e-03,-0.112,-0.104
-9.8786e-03,-0.112,-0.12
-9.8784e-03,-0.112,-0.104
-9.8782e-03,-0.112,-0.12
-9.8781e-03,-0.112,-0.104
-9.8779e-03,-0.112,-0.12
-9.8778e-03,-0.112,-0.104
-9.8776e-03,-0.112,-0.12
-9.8774e-03,-0.112,-0.104
-9.8773e-03,-0.112,-0.12
-9.8771e-03,-0.112,-0.104
-9.8770e-03,-0.112,-0.12
-9.8768e-03,-0.112,-0.104
-9.8766e-03,-0.112,-0.12
-9.8765e-03,-0.112,-0.104
-9.8763e-03,-0.112,-0.12
-9.8762e-03,-0.112,-0.104
-9.8760e-03,-0.112,-0.112
-9.8758e-03,-0.112,-0.104
-9.8757e-03,-0.112,-0.112
-9.8755e-03,-0.112,-0.104
-9.8754e-03,-0.112,-0.12
-9.8752e-03,-0.112,-0.104
-9.8750e-03,-0.112,-0.12
-9.8749e-03,-0.112,-0.096
-9.8747e-03,-0.112,-0.112
-9.8746e-03,-0.112,-0.104
-9.8744e-03,-0.112,-0.112
-9.8742e-03,-0.112,-0.104
-9.8741e-03,-0.112,-0.112
-9.8739e-03,-0.112,-0.104
-9.8738e-03,-0.112,-0.112
-9.8736e-03,-0.112,-0.104
-9.8734e-03,-0.112,-0.12
-9.8733e-03,-0.104,-0.104
-9.8731e-03,-0.112,-0.112
-9.8730e-03,-0.112,-0.096
-9.8728e-03,-0.112,-0.112
-9.8726e-03,-0.112,-0.104
-9.8725e-03,-0.112,-0.12
-9.8723e-03,-0.112,-0.104
-9.8722e-03,-0.112,-0.12
-9.8720e-03,-0.104,-0.104
-9.8718e-03,-0.112,-0.12
-9.8717e-03,-0.112,-0.104
-9.8715e-03,-0.104,-0.12
-9.8714e-03,-0.112,-0.104
-9.8712e-03,-0.112,-0.12
-9.8710e-03,-0.112,-0.104
-9.8709e-03,-0.112,-0.112
-9.8707e-03,-0.112,-0.104
-9.8706e-03,-0.112,-0.12
-9.8704e-03,-0.112,-0.104
-9.8702e-03,-0.112,-0.12
-9.8701e-03,-0.112,-0.104
-9.8699e-03,-0.112,-0.12
-9.8698e-03,-0.112,-0.104
-9.8696e-03,-0.112,-0.12
-9.8694e-03,-0.112,-0.104
-9.8693e-03,-0.112,-0.12
-9.8691e-03,-0.112,-0.104
-9.8690e-03,-0.112,-0.12
-9.8688e-03,-0.112,-0.104
-9.8686e-03,-0.112,-0.12
-9.8685e-03,-0.112,-0.104
-9.8683e-03,-0.112,-0.12
-9.8682e-03,-0.112,-0.104
-9.8680e-03,-0.112,-0.12
-9.8678e-03,-0.112,-0.104
-9.8677e-03,-0.112,-0.12
-9.8675e-03,-0.112,-0.104
-9.8674e-03,-0.112,-0.12
-9.8672e-03,-0.112,-0.104
-9.8670e-03,-0.112,-0.12
-9.8669e-03,-0.112,-0.104
-9.8667e-03,-0.112,-0.12
-9.8666e-03,-0.112,-0.104
-9.8664e-03,-0.112,-0.12
-9.8662e-03,-0.12,-0.104
-9.8661e-03,-0.112,-0.12
-9.8659e-03,-0.12,-0.104
-9.8658e-03,-0.112,-0.12
-9.8656e-03,-0.112,-0.104
-9.8654e-03,-0.12,-0.12
-9.8653e-03,-0.12,-0.104
-9.8651e-03,-0.112,-0.12
-9.8650e-03,-0.112,-0.104
-9.8648e-03,-0.12,-0.12
-9.8646e-03,-0.112,-0.104
-9.8645e-03,-0.112,-0.12
-9.8643e-03,-0.112,-0.104
-9.8642e-03,-0.112,-0.12
-9.8640e-03,-0.112,-0.104
-9.8638e-03,-0.112,-0.12
-9.8637e-03,-0.112,-0.104
-9.8635e-03,-0.112,-0.12
-9.8634e-03,-0.112,-0.104
-9.8632e-03,-0.112,-0.12
-9.8630e-03,-0.112,-0.104
-9.8629e-03,-0.112,-0.12
-9.8627e-03,-0.112,-0.104
-9.8626e-03,-0.112,-0.12
-9.8624e-03,-0.112,-0.104
-9.8622e-03,-0.112,-0.12
-9.8621e-03,-0.12,-0.104
-9.8619e-03,-0.12,-0.12
-9.8618e-03,-0.12,-0.112
-9.8616e-03,-0.112,-0.12
-9.8614e-03,-0.112,-0.112
-9.8613e-03,-0.12,-0.12
-9.8611e-03,-0.12,-0.112
-9.8610e-03,-0.112,-0.12
-9.8608e-03,-0.12,-0.112
-9.8606e-03,-0.12,-0.12
-9.8605e-03,-0.112,-0.104
-9.8603e-03,-0.112,-0.12
-9.8602e-03,-0.12,-0.112
-9.8600e-03,-0.12,-0.12
-9.8598e-03,-0.112,-0.104
-9.8597e-03,-0.112,-0.12
-9.8595e-03,-0.112,-0.104
-9.8594e-03,-0.112,-0.12
-9.8592e-03,-0.112,-0.104
-9.8590e-03,-0.112,-0.12
-9.8589e-03,-0.112,-0.104
-9.8587e-03,-0.112,-0.12
-9.8586e-03,-0.112,-0.104
-9.8584e-03,-0.12,-0.12
-9.8582e-03,-0.112,-0.104
-9.8581e-03,-0.112,-0.12
-9.8579e-03,-0.112,-0.104
-9.8578e-03,-0.12,-0.12
-9.8576e-03,-0.112,-0.104
-9.8574e-03,-0.12,-0.12
-9.8573e-03,-0.112,-0.104
-9.8571e-03,-0.112,-0.12
-9.8570e-03,-0.112,-0.104
-9.8568e-03,-0.12,-0.12
-9.8566e-03,-0.112,-0.104
-9.8565e-03,-0.112,-0.12
-9.8563e-03,-0.112,-0.104
-9.8562e-03,-0.112,-0.12
-9.8560e-03,-0.112,-0.104
-9.8558e-03,-0.112,-0.12
-9.8557e-03,-0.112,-0.104
-9.8555e-03,-0.112,-0.12
-9.8554e-03,-0.112,-0.104
-9.8552e-03,-0.112,-0.12
-9.8550e-03,-0.12,-0.104
-9.8549e-03,-0.12,-0.12
-9.8547e-03,-0.112,-0.104
-9.8546e-03,-0.112,-0.12
-9.8544e-03,-0.112,-0.104
-9.8542e-03,-0.112,-0.12
-9.8541e-03,-0.112,-0.104
-9.8539e-03,-0.112,-0.12
-9.8538e-03,-0.112,-0.104
-9.8536e-03,-0.112,-0.12
-9.8534e-03,-0.112,-0.104
-9.8533e-03,-0.112,-0.12
-9.8531e-03,-0.12,-0.104
-9.8530e-03,-0.112,-0.12
-9.8528e-03,-0.112,-0.104
-9.8526e-03,-0.12,-0.12
-9.8525e-03,-0.112,-0.104
-9.8523e-03,-0.12,-0.12
-9.8522e-03,-0.112,-0.104
-9.8520e-03,-0.112,-0.12
-9.8518e-03,-0.112,-0.112
-9.8517e-03,-0.112,-0.12
-9.8515e-03,-0.112,-0.104
-9.8514e-03,-0.12,-0.12
-9.8512e-03,-0.112,-0.104
-9.8510e-03,-0.112,-0.12
-9.8509e-03,-0.12,-0.104
-9.8507e-03,-0.112,-0.12
-9.8506e-03,-0.112,-0.104
-9.8504e-03,-0.12,-0.12
-9.8502e-03,-0.12,-0.112
-9.8501e-03,-0.112,-0.12
-9.8499e-03,-0.112,-0.112
-9.8498e-03,-0.112,-0.12
-9.8496e-03,-0.12,-0.104
-9.8494e-03,-0.112,-0.12
-9.8493e-03,-0.12,-0.112
-9.8491e-03,-0.112,-0.12
-9.8490e-03,-0.112,-0.112
-9.8488e-03,-0.112,-0.12
-9.8486e-03,-0.12,-0.112
-9.8485e-03,-0.12,-0.12
-9.8483e-03,-0.12,-0.112
-9.8482e-03,-0.12,-0.12
-9.8480e-03,-0.12,-0.112
-9.8478e-03,-0.12,-0.12
-9.8477e-03,-0.12,-0.112
-9.8475e-03,-0.12,-0.12
-9.8474e-03,-0.12,-0.112
-9.8472e-03,-0.12,-0.12
-9.8470e-03,-0.12,-0.104
-9.8469e-03,-0.12,-0.12
-9.8467e-03,-0.12,-0.112
-9.8466e-03,-0.12,-0.12
-9.8464e-03,-0.12,-0.112
-9.8462e-03,-0.12,-0.12
-9.8461e-03,-0.112,-0.112
-9.8459e-03,-0.112,-0.12
-9.8458e-03,-0.12,-0.112
-9.8456e-03,-0.12,-0.12
-9.8454e-03,-0.12,-0.112
-9.8453e-03,-0.12,-0.12
-9.8451e-03,-0.112,-0.104
-9.8450e-03,-0.12,-0.12
-9.8448e-03,-0.112,-0.112
-9.8446e-03,-0.12,-0.12
-9.8445e-03,-0.112,-0.112
-9.8443e-03,-0.12,-0.12
-9.8442e-03,-0.112,-0.112
-9.8440e-03,-0.12,-0.12
-9.8438e-03,-0.12,-0.112
-9.8437e-03,-0.12,-0.12
-9.8435e-03,-0.112,-0.104
-9.8434e-03,-0.12,-0.12
-9.8432e-03,-0.12,-0.104
-9.8430e-03,-0.112,-0.12
-9.8429e-03,-0.112,-0.104
-9.8427e-03,-0.12,-0.12
-9.8426e-03,-0.112,-0.104
-9.8424e-03,-0.112,-0.12
-9.8422e-03,-0.12,-0.112
-9.8421e-03,-0.112,-0.12
-9.8419e-03,-0.12,-0.112
-9.8418e-03,-0.112,-0.12
-9.8416e-03,-0.112,-0.104
-9.8414e-03,-0.112,-0.12
-9.8413e-03,-0.112,-0.104
-9.8411e-03,-0.12,-0.12
-9.8410e-03,-0.112,-0.104
-9.8408e-03,-0.112,-0.12
-9.8406e-03,-0.112,-0.104
-9.8405e-03,-0.112,-0.12
-9.8403e-03,-0.112,-0.104
-9.8402e-03,-0.12,-0.12
-9.8400e-03,-0.112,-0.104
-9.8398e-03,-0.12,-0.12
-9.8397e-03,-0.112,-0.104
-9.8395e-03,-0.112,-0.12
-9.8394e-03,-0.12,-0.104
-9.8392e-03,-0.12,-0.12
-9.8390e-03,-0.12,-0.112
-9.8389e-03,-0.112,-0.12
-9.8387e-03,-0.112,-0.104
-9.8386e-03,-0.12,-0.12
-9.8384e-03,-0.112,-0.104
-9.8382e-03,-0.112,-0.12
-9.8381e-03,-0.12,-0.104
-9.8379e-03,-0.12,-0.12
-9.8378e-03,-0.12,-0.104
-9.8376e-03,-0.12,-0.12
-9.8374e-03,-0.12,-0.112
-9.8373e-03,-0.12,-0.12
-9.8371e-03,-0.12,-0.112
-9.8370e-03,-0.12,-0.12
-9.8368e-03,-0.12,-0.112
-9.8366e-03,-0.12,-0.128
-9.8365e-03,-0.12,-0.112
-9.8363e-03,-0.112,-0.128
-9.8362e-03,-0.12,-0.112
-9.8360e-03,-0.12,-0.128
-9.8358e-03,-0.12,-0.112
-9.8357e-03,-0.12,-0.12
-9.8355e-03,-0.12,-0.112
-9.8354e-03,-0.12,-0.128
-9.8352e-03,-0.12,-0.112
-9.8350e-03,-0.12,-0.12
-9.8349e-03,-0.12,-0.112
-9.8347e-03,-0.12,-0.128
-9.8346e-03,-0.12,-0.112
-9.8344e-03,-0.12,-0.128
-9.8342e-03,-0.12,-0.112
-9.8341e-03,-0.12,-0.128
-9.8339e-03,-0.12,-0.112
-9.8338e-03,-0.12,-0.128
-9.8336e-03,-0.12,-0.112
-9.8334e-03,-0.12,-0.128
-9.8333e-03,-0.12,-0.112
-9.8331e-03,-0.12,-0.12
-9.8330e-03,-0.12,-0.112
-9.8328e-03,-0.12,-0.128
-9.8326e-03,-0.12,-0.112
-9.8325e-03,-0.12,-0.12
-9.8323e-03,-0.12,-0.112
-9.8322e-03,-0.12,-0.128
-9.8320e-03,-0.12,-0.112
-9.8318e-03,-0.12,-0.128
-9.8317e-03,-0.12,-0.112
-9.8315e-03,-0.12,-0.128
-9.8314e-03,-0.12,-0.112
-9.8312e-03,-0.12,-0.128
-9.8310e-03,-0.12,-0.112
-9.8309e-03,-0.12,-0.128
-9.8307e-03,-0.12,-0.112
-9.8306e-03,-0.12,-0.128
-9.8304e-03,-0.12,-0.112
-9.8302e-03,-0.112,-0.128
-9.8301e-03,-0.112,-0.112
-9.8299e-03,-0.12,-0.128
-9.8298e-03,-0.12,-0.112
-9.8296e-03,-0.12,-0.128
-9.8294e-03,-0.12,-0.112
-9.8293e-03,-0.12,-0.128
-9.8291e-03,-0.12,-0.112
-9.8290e-03,-0.12,-0.128
-9.8288e-03,-0.12,-0.112
-9.8286e-03,-0.12,-0.128
-9.8285e-03,-0.12,-0.112
-9.8283e-03,-0.12,-0.128
-9.8282e-03,-0.12,-0.112
-9.8280e-03,-0.12,-0.128
-9.8278e-03,-0.12,-0.112
-9.8277e-03,-0.12,-0.128
-9.8275e-03,-0.12,-0.112
-9.8274e-03,-0.12,-0.128
-9.8272e-03,-0.12,-0.112
-9.8270e-03,-0.12,-0.128
-9.8269e-03,-0.12,-0.112
-9.8267e-03,-0.12,-0.128
-9.8266e-03,-0.12,-0.112
-9.8264e-03,-0.12,-0.128
-9.8262e-03,-0.12,-0.112
-9.8261e-03,-0.12,-0.128
-9.8259e-03,-0.12,-0.112
-9.8258e-03,-0.12,-0.128
-9.8256e-03,-0.12,-0.112
-9.8254e-03,-0.12,-0.128
-9.8253e-03,-0.12,-0.112
-9.8251e-03,-0.12,-0.128
-9.8250e-03,-0.128,-0.112
-9.8248e-03,-0.12,-0.128
-9.8246e-03,-0.12,-0.112
-9.8245e-03,-0.12,-0.12
-9.8243e-03,-0.12,-0.112
-9.8242e-03,-0.112,-0.12
-9.8240e-03,-0.12,-0.112
-9.8238e-03,-0.12,-0.128
-9.8237e-03,-0.12,-0.112
-9.8235e-03,-0.12,-0.128
-9.8234e-03,-0.12,-0.112
-9.8232e-03,-0.12,-0.128
-9.8230e-03,-0.12,-0.112
-9.8229e-03,-0.12,-0.12
-9.8227e-03,-0.12,-0.112
-9.8226e-03,-0.112,-0.128
-9.8224e-03,-0.112,-0.112
-9.8222e-03,-0.12,-0.128
-9.8221e-03,-0.12,-0.112
-9.8219e-03,-0.12,-0.128
-9.8218e-03,-0.12,-0.104
-9.8216e-03,-0.12,-0.128
-9.8214e-03,-0.12,-0.112
-9.8213e-03,-0.12,-0.128
-9.8211e-03,-0.12,-0.112
-9.8210e-03,-0.12,-0.128
-9.8208e-03,-0.12,-0.112
-9.8206e-03,-0.12,-0.12
-9.8205e-03,-0.12,-0.112
-9.8203e-03,-0.12,-0.128
-9.8202e-03,-0.12,-0.112
-9.8200e-03,-0.12,-0.128
-9.8198e-03,-0.12,-0.112
-9.8197e-03,-0.12,-0.128
-9.8195e-03,-0.12,-0.112
-9.8194e-03,-0.12,-0.128
-9.8192e-03,-0.12,-0.112
-9.8190e-03,-0.12,-0.128
-9.8189e-03,-0.12,-0.112
-9.8187e-03,-0.12,-0.128
-9.8186e-03,-0.12,-0.112
-9.8184e-03,-0.12,-0.128
-9.8182e-03,-0.12,-0.112
-9.8181e-03,-0.128,-0.12
-9.8179e-03,-0.12,-0.112
-9.8178e-03,-0.12,-0.128
-9.8176e-03,-0.12,-0.112
-9.8174e-03,-0.12,-0.128
-9.8173e-03,-0.12,-0.112
-9.8171e-03,-0.12,-0.128
-9.8170e-03,-0.12,-0.112
-9.8168e-03,-0.12,-0.128
-9.8166e-03,-0.12,-0.112
-9.8165e-03,-0.12,-0.128
-9.8163e-03,-0.12,-0.112
-9.8162e-03,-0.12,-0.128
-9.8160e-03,-0.12,-0.112
-9.8158e-03,-0.12,-0.12
-9.8157e-03,-0.12,-0.112
-9.8155e-03,-0.12,-0.128
-9.8154e-03,-0.12,-0.112
-9.8152e-03,-0.12,-0.128
-9.8150e-03,-0.12,-0.112
-9.8149e-03,-0.12,-0.128
-9.8147e-03,-0.12,-0.112
-9.8146e-03,-0.12,-0.128
-9.8144e-03,-0.12,-0.112
-9.8142e-03,-0.12,-0.128
-9.8141e-03,-0.12,-0.112
-9.8139e-03,-0.12,-0.128
-9.8138e-03,-0.12,-0.112
-9.8136e-03,-0.112,-0.128
-9.8134e-03,-0.12,-0.112
-9.8133e-03,-0.12,-0.128
-9.8131e-03,-0.112,-0.112
-9.8130e-03,-0.12,-0.128
-9.8128e-03,-0.12,-0.112
-9.8126e-03,-0.112,-0.128
-9.8125e-03,-0.112,-0.112
-9.8123e-03,-0.12,-0.128
-9.8122e-03,-0.12,-0.112
-9.8120e-03,-0.12,-0.128
-9.8118e-03,-0.12,-0.112
-9.8117e-03,-0.12,-0.128
-9.8115e-03,-0.12,-0.112
-9.8114e-03,-0.12,-0.128
-9.8112e-03,-0.12,-0.112
-9.8110e-03,-0.12,-0.128
-9.8109e-03,-0.12,-0.112
-9.8107e-03,-0.12,-0.128
-9.8106e-03,-0.12,-0.112
-9.8104e-03,-0.12,-0.128
-9.8102e-03,-0.128,-0.112
-9.8101e-03,-0.12,-0.128
-9.8099e-03,-0.12,-0.112
-9.8098e-03,-0.12,-0.12
-9.8096e-03,-0.12,-0.112
-9.8094e-03,-0.12,-0.128
-9.8093e-03,-0.12,-0.112
-9.8091e-03,-0.12,-0.128
-9.8090e-03,-0.12,-0.112
-9.8088e-03,-0.12,-0.128
-9.8086e-03,-0.12,-0.112
-9.8085e-03,-0.12,-0.128
-9.8083e-03,-0.128,-0.112
-9.8082e-03,-0.128,-0.128
-9.8080e-03,-0.12,-0.112
-9.8078e-03,-0.128,-0.128
-9.8077e-03,-0.12,-0.112
-9.8075e-03,-0.12,-0.128
-9.8074e-03,-0.12,-0.112
-9.8072e-03,-0.128,-0.128
-9.8070e-03,-0.128,-0.12
-9.8069e-03,-0.128,-0.128
-9.8067e-03,-0.12,-0.12
-9.8066e-03,-0.12,-0.128
-9.8064e-03,-0.12,-0.112
-9.8062e-03,-0.12,-0.128
-9.8061e-03,-0.12,-0.112
-9.8059e-03,-0.12,-0.128
-9.8058e-03,-0.128,-0.112
-9.8056e-03,-0.12,-0.128
-9.8054e-03,-0.12,-0.112
-9.8053e-03,-0.12,-0.128
-9.8051e-03,-0.12,-0.112
-9.8050e-03,-0.12,-0.128
-9.8048e-03,-0.12,-0.112
-9.8046e-03,-0.12,-0.128
-9.8045e-03,-0.12,-0.112
-9.8043e-03,-0.12,-0.128
-9.8042e-03,-0.12,-0.112
-9.8040e-03,-0.12,-0.128
-9.8038e-03,-0.12,-0.112
-9.8037e-03,-0.12,-0.128
-9.8035e-03,-0.12,-0.112
-9.8034e-03,-0.12,-0.128
-9.8032e-03,-0.12,-0.112
-9.8030e-03,-0.12,-0.128
-9.8029e-03,-0.12,-0.112
-9.8027e-03,-0.12,-0.128
-9.8026e-03,-0.12,-0.112
-9.8024e-03,-0.12,-0.128
-9.8022e-03,-0.12,-0.112
-9.8021e-03,-0.112,-0.128
-9.8019e-03,-0.12,-0.112
-9.8018e-03,-0.128,-0.128
-9.8016e-03,-0.12,-0.112
-9.8014e-03,-0.128,-0.128
-9.8013e-03,-0.12,-0.112
-9.8011e-03,-0.12,-0.128
-9.8010e-03,-0.12,-0.12
-9.8008e-03,-0.12,-0.128
-9.8006e-03,-0.128,-0.112
-9.8005e-03,-0.128,-0.128
-9.8003e-03,-0.12,-0.112
-9.8002e-03,-0.12,-0.128
-9.8000e-03,-0.12,-0.112
-9.7998e-03,-0.12,-0.128
-9.7997e-03,-0.12,-0.12
-9.7995e-03,-0.128,-0.128
-9.7994e-03,-0.12,-0.12
-9.7992e-03,-0.12,-0.128
-9.7990e-03,-0.12,-0.112
-9.7989e-03,-0.128,-0.128
-9.7987e-03,-0.12,-0.112
-9.7986e-03,-0.12,-0.128
-9.7984e-03,-0.12,-0.12
-9.7982e-03,-0.128,-0.128
-9.7981e-03,-0.12,-0.112
-9.7979e-03,-0.12,-0.128
-9.7978e-03,-0.12,-0.112
-9.7976e-03,-0.12,-0.128
-9.7974e-03,-0.12,-0.112
-9.7973e-03,-0.128,-0.128
-9.7971e-03,-0.128,-0.12
-9.7970e-03,-0.128,-0.128
-9.7968e-03,-0.12,-0.12
-9.7966e-03,-0.128,-0.136
-9.7965e-03,-0.128,-0.12
-9.7963e-03,-0.12,-0.128
-9.7962e-03,-0.128,-0.12
-9.7960e-03,-0.12,-0.128
-9.7958e-03,-0.128,-0.12
-9.7957e-03,-0.12,-0.128
-9.7955e-03,-0.12,-0.12
-9.7954e-03,-0.128,-0.128
-9.7952e-03,-0.128,-0.112
-9.7950e-03,-0.128,-0.128
-9.7949e-03,-0.12,-0.12
-9.7947e-03,-0.12,-0.128
-9.7946e-03,-0.12,-0.12
-9.7944e-03,-0.12,-0.128
-9.7942e-03,-0.12,-0.12
-9.7941e-03,-0.12,-0.128
-9.7939e-03,-0.12,-0.12
-9.7938e-03,-0.12,-0.128
-9.7936e-03,-0.12,-0.12
-9.7934e-03,-0.128,-0.128
-9.7933e-03,-0.12,-0.12
-9.7931e-03,-0.128,-0.128
-9.7930e-03,-0.128,-0.112
-9.7928e-03,-0.128,-0.128
-9.7926e-03,-0.12,-0.12
-9.7925e-03,-0.128,-0.128
-9.7923e-03,-0.12,-0.112
-9.7922e-03,-0.12,-0.128
-9.7920e-03,-0.12,-0.12
-9.7918e-03,-0.128,-0.128
-9.7917e-03,-0.12,-0.12
-9.7915e-03,-0.12,-0.128
-9.7914e-03,-0.12,-0.12
-9.7912e-03,-0.128,-0.128
-9.7910e-03,-0.12,-0.12
-9.7909e-03,-0.12,-0.128
-9.7907e-03,-0.128,-0.112
-9.7906e-03,-0.128,-0.128
-9.7904e-03,-0.128,-0.112
-9.7902e-03,-0.12,-0.128
-9.7901e-03,-0.128,-0.112
-9.7899e-03,-0.128,-0.128
-9.7898e-03,-0.128,-0.112
-9.7896e-03,-0.128,-0.128
-9.7894e-03,-0.128,-0.12
-9.7893e-03,-0.128,-0.128
-9.7891e-03,-0.12,-0.112
-9.7890e-03,-0.12,-0.128
-9.7888e-03,-0.12,-0.12
-9.7886e-03,-0.128,-0.128
-9.7885e-03,-0.12,-0.112
-9.7883e-03,-0.128,-0.128
-9.7882e-03,-0.12,-0.112
-9.7880e-03,-0.128,-0.128
-9.7878e-03,-0.128,-0.112
-9.7877e-03,-0.128,-0.128
-9.7875e-03,-0.12,-0.112
-9.7874e-03,-0.128,-0.128
-9.7872e-03,-0.128,-0.12
-9.7870e-03,-0.128,-0.128
-9.7869e-03,-0.12,-0.112
-9.7867e-03,-0.12,-0.128
-9.7866e-03,-0.12,-0.12
-9.7864e-03,-0.12,-0.128
-9.7862e-03,-0.12,-0.12
-9.7861e-03,-0.12,-0.128
-9.7859e-03,-0.12,-0.112
-9.7858e-03,-0.12,-0.128
-9.7856e-03,-0.12,-0.112
-9.7854e-03,-0.12,-0.128
-9.7853e-03,-0.128,-0.112
-9.7851e-03,-0.12,-0.128
-9.7850e-03,-0.12,-0.12
-9.7848e-03,-0.12,-0.128
-9.7846e-03,-0.12,-0.12
-9.7845e-03,-0.12,-0.136
-9.7843e-03,-0.12,-0.112
-9.7842e-03,-0.12,-0.128
-9.7840e-03,-0.12,-0.112
-9.7838e-03,-0.12,-0.128
-9.7837e-03,-0.12,-0.112
-9.7835e-03,-0.128,-0.128
-9.7834e-03,-0.12,-0.112
-9.7832e-03,-0.12,-0.128
-9.7830e-03,-0.12,-0.12
-9.7829e-03,-0.12,-0.128
-9.7827e-03,-0.12,-0.12
-9.7826e-03,-0.12,-0.128
-9.7824e-03,-0.12,-0.112
-9.7822e-03,-0.128,-0.128
-9.7821e-03,-0.12,-0.112
-9.7819e-03,-0.12,-0.128
-9.7818e-03,-0.12,-0.112
-9.7816e-03,-0.12,-0.128
-9.7814e-03,-0.12,-0.12
-9.7813e-03,-0.12,-0.128
-9.7811e-03,-0.12,-0.112
-9.7810e-03,-0.12,-0.128
-9.7808e-03,-0.128,-0.12
-9.7806e-03,-0.128,-0.128
-9.7805e-03,-0.12,-0.112
-9.7803e-03,-0.128,-0.128
-9.7802e-03,-0.12,-0.12
-9.7800e-03,-0.128,-0.128
-9.7798e-03,-0.128,-0.12
-9.7797e-03,-0.12,-0.128
-9.7795e-03,-0.128,-0.112
-9.7794e-03,-0.128,-0.128
-9.7792e-03,-0.12,-0.12
-9.7790e-03,-0.12,-0.128
-9.7789e-03,-0.128,-0.12
-9.7787e-03,-0.128,-0.128
-9.7786e-03,-0.128,-0.12
-9.7784e-03,-0.128,-0.128
-9.7782e-03,-0.12,-0.112
-9.7781e-03,-0.12,-0.128
-9.7779e-03,-0.12,-0.112
-9.7778e-03,-0.128,-0.128
-9.7776e-03,-0.128,-0.12
-9.7774e-03,-0.12,-0.128
-9.7773e-03,-0.12,-0.112
-9.7771e-03,-0.12,-0.128
-9.7770e-03,-0.12,-0.112
-9.7768e-03,-0.12,-0.128
-9.7766e-03,-0.128,-0.112
-9.7765e-03,-0.128,-0.128
-9.7763e-03,-0.12,-0.112
-9.7762e-03,-0.128,-0.128
-9.7760e-03,-0.12,-0.112
-9.7758e-03,-0.128,-0.128
-9.7757e-03,-0.12,-0.112
-9.7755e-03,-0.128,-0.128
-9.7754e-03,-0.12,-0.12
-9.7752e-03,-0.12,-0.128
-9.7750e-03,-0.12,-0.112
-9.7749e-03,-0.12,-0.128
-9.7747e-03,-0.12,-0.112
-9.7746e-03,-0.12,-0.128
-9.7744e-03,-0.12,-0.12
-9.7742e-03,-0.12,-0.128
-9.7741e-03,-0.12,-0.112
-9.7739e-03,-0.12,-0.128
-9.7738e-03,-0.12,-0.112
-9.7736e-03,-0.12,-0.128
-9.7734e-03,-0.12,-0.112
-9.7733e-03,-0.12,-0.128
-9.7731e-03,-0.12,-0.112
-9.7730e-03,-0.12,-0.128
-9.7728e-03,-0.12,-0.112
-9.7726e-03,-0.12,-0.128
-9.7725e-03,-0.12,-0.112
-9.7723e-03,-0.12,-0.128
-9.7722e-03,-0.12,-0.112
-9.7720e-03,-0.128,-0.128
-9.7718e-03,-0.12,-0.112
-9.7717e-03,-0.128,-0.128
-9.7715e-03,-0.12,-0.112
-9.7714e-03,-0.128,-0.128
-9.7712e-03,-0.128,-0.12
-9.7710e-03,-0.128,-0.128
-9.7709e-03,-0.128,-0.12
-9.7707e-03,-0.128,-0.128
-9.7706e-03,-0.128,-0.12
-9.7704e-03,-0.128,-0.136
-9.7702e-03,-0.128,-0.112
-9.7701e-03,-0.128,-0.136
-9.7699e-03,-0.128,-0.12
-9.7698e-03,-0.128,-0.136
-9.7696e-03,-0.128,-0.12
-9.7694e-03,-0.128,-0.136
-9.7693e-03,-0.128,-0.12
-9.7691e-03,-0.128,-0.136
-9.7690e-03,-0.128,-0.12
-9.7688e-03,-0.128,-0.136
-9.7686e-03,-0.128,-0.12
-9.7685e-03,-0.128,-0.136
-9.7683e-03,-0.128,-0.12
-9.7682e-03,-0.12,-0.136
-9.7680e-03,-0.128,-0.12
-9.7678e-03,-0.128,-0.136
-9.7677e-03,-0.128,-0.12
-9.7675e-03,-0.128,-0.136
-9.7674e-03,-0.128,-0.12
-9.7672e-03,-0.128,-0.136
-9.7670e-03,-0.128,-0.12
-9.7669e-03,-0.128,-0.136
-9.7667e-03,-0.128,-0.12
-9.7666e-03,-0.128,-0.136
-9.7664e-03,-0.128,-0.12
-9.7662e-03,-0.128,-0.128
-9.7661e-03,-0.12,-0.12
-9.7659e-03,-0.128,-0.136
-9.7658e-03,-0.128,-0.12
-9.7656e-03,-0.12,-0.136
-9.7654e-03,-0.128,-0.12
-9.7653e-03,-0.128,-0.136
-9.7651e-03,-0.128,-0.12
-9.7650e-03,-0.128,-0.136
-9.7648e-03,-0.128,-0.12
-9.7646e-03,-0.128,-0.136
-9.7645e-03,-0.12,-0.12
-9.7643e-03,-0.128,-0.136
-9.7642e-03,-0.128,-0.12
-9.7640e-03,-0.128,-0.136
-9.7638e-03,-0.128,-0.12
-9.7637e-03,-0.128,-0.128
-9.7635e-03,-0.128,-0.12
-9.7634e-03,-0.128,-0.128
-9.7632e-03,-0.12,-0.12
-9.7630e-03,-0.128,-0.136
-9.7629e-03,-0.128,-0.12
-9.7627e-03,-0.128,-0.136
-9.7626e-03,-0.128,-0.12
-9.7624e-03,-0.128,-0.136
-9.7622e-03,-0.128,-0.12
-9.7621e-03,-0.12,-0.128
-9.7619e-03,-0.128,-0.12
-9.7618e-03,-0.128,-0.136
-9.7616e-03,-0.128,-0.12
-9.7614e-03,-0.128,-0.136
-9.7613e-03,-0.128,-0.12
-9.7611e-03,-0.128,-0.136
-9.7610e-03,-0.128,-0.12
-9.7608e-03,-0.128,-0.136
-9.7606e-03,-0.128,-0.12
-9.7605e-03,-0.128,-0.136
-9.7603e-03,-0.128,-0.12
-9.7602e-03,-0.128,-0.136
-9.7600e-03,-0.128,-0.12
-9.7598e-03,-0.128,-0.136
-9.7597e-03,-0.128,-0.12
-9.7595e-03,-0.136,-0.136
-9.7594e-03,-0.128,-0.12
-9.7592e-03,-0.128,-0.136
-9.7590e-03,-0.128,-0.12
-9.7589e-03,-0.128,-0.136
-9.7587e-03,-0.128,-0.12
-9.7586e-03,-0.128,-0.136
-9.7584e-03,-0.128,-0.12
-9.7582e-03,-0.128,-0.136
-9.7581e-03,-0.12,-0.12
-9.7579e-03,-0.128,-0.136
-9.7578e-03,-0.128,-0.12
-9.7576e-03,-0.128,-0.128
-9.7574e-03,-0.128,-0.12
-9.7573e-03,-0.128,-0.128
-9.7571e-03,-0.128,-0.112
-9.7570e-03,-0.128,-0.128
-9.7568e-03,-0.128,-0.12
-9.7566e-03,-0.12,-0.128
-9.7565e-03,-0.12,-0.12
-9.7563e-03,-0.12,-0.128
-9.7562e-03,-0.128,-0.12
-9.7560e-03,-0.128,-0.136
-9.7558e-03,-0.128,-0.12
-9.7557e-03,-0.128,-0.128
-9.7555e-03,-0.128,-0.12
-9.7554e-03,-0.12,-0.128
-9.7552e-03,-0.128,-0.12
-9.7550e-03,-0.12,-0.136
-9.7549e-03,-0.128,-0.12
-9.7547e-03,-0.128,-0.136
-9.7546e-03,-0.12,-0.12
-9.7544e-03,-0.128,-0.136
-9.7542e-03,-0.128,-0.12
-9.7541e-03,-0.128,-0.136
-9.7539e-03,-0.128,-0.12
-9.7538e-03,-0.128,-0.136
-9.7536e-03,-0.128,-0.12
-9.7534e-03,-0.128,-0.136
-9.7533e-03,-0.128,-0.12
-9.7531e-03,-0.128,-0.136
-9.7530e-03,-0.128,-0.12
-9.7528e-03,-0.12,-0.136
-9.7526e-03,-0.128,-0.12
-9.7525e-03,-0.128,-0.136
-9.7523e-03,-0.128,-0.12
-9.7522e-03,-0.128,-0.136
-9.7520e-03,-0.136,-0.12
-9.7518e-03,-0.128,-0.136
-9.7517e-03,-0.128,-0.12
-9.7515e-03,-0.128,-0.136
-9.7514e-03,-0.128,-0.12
-9.7512e-03,-0.128,-0.136
-9.7510e-03,-0.128,-0.12
-9.7509e-03,-0.136,-0.136
-9.7507e-03,-0.128,-0.12
-9.7506e-03,-0.136,-0.136
-9.7504e-03,-0.128,-0.12
-9.7502e-03,-0.136,-0.136
-9.7501e-03,-0.128,-0.12
-9.7499e-03,-0.128,-0.136
-9.7498e-03,-0.128,-0.12
-9.7496e-03,-0.128,-0.136
-9.7494e-03,-0.128,-0.12
-9.7493e-03,-0.128,-0.136
-9.7491e-03,-0.128,-0.12
-9.7490e-03,-0.128,-0.136
-9.7488e-03,-0.128,-0.12
-9.7486e-03,-0.128,-0.136
-9.7485e-03,-0.12,-0.12
-9.7483e-03,-0.128,-0.136
-9.7482e-03,-0.128,-0.12
-9.7480e-03,-0.128,-0.136
-9.7478e-03,-0.128,-0.12
-9.7477e-03,-0.128,-0.136
-9.7475e-03,-0.128,-0.12
-9.7474e-03,-0.128,-0.136
-9.7472e-03,-0.128,-0.12
-9.7470e-03,-0.128,-0.128
-9.7469e-03,-0.128,-0.12
-9.7467e-03,-0.128,-0.136
-9.7466e-03,-0.12,-0.12
-9.7464e-03,-0.12,-0.136
-9.7462e-03,-0.128,-0.12
-9.7461e-03,-0.12,-0.136
-9.7459e-03,-0.128,-0.12
-9.7458e-03,-0.128,-0.136
-9.7456e-03,-0.12,-0.12
-9.7454e-03,-0.128,-0.128
-9.7453e-03,-0.128,-0.12
-9.7451e-03,-0.128,-0.136
-9.7450e-03,-0.128,-0.12
-9.7448e-03,-0.128,-0.136
-9.7446e-03,-0.12,-0.12
-9.7445e-03,-0.128,-0.128
-9.7443e-03,-0.12,-0.12
-9.7442e-03,-0.128,-0.128
-9.7440e-03,-0.128,-0.12
-9.7438e-03,-0.12,-0.136
-9.7437e-03,-0.128,-0.12
-9.7435e-03,-0.128,-0.136
-9.7434e-03,-0.128,-0.12
-9.7432e-03,-0.128,-0.128
-9.7430e-03,-0.12,-0.12
-9.7429e-03,-0.128,-0.128
-9.7427e-03,-0.12,-0.12
-9.7426e-03,-0.12,-0.136
-9.7424e-03,-0.128,-0.12
-9.7422e-03,-0.128,-0.128
-9.7421e-03,-0.128,-0.12
-9.7419e-03,-0.12,-0.136
-9.7418e-03,-0.128,-0.12
-9.7416e-03,-0.128,-0.128
-9.7414e-03,-0.128,-0.12
-9.7413e-03,-0.128,-0.128
-9.7411e-03,-0.128,-0.12
-9.7410e-03,-0.128,-0.128
-9.7408e-03,-0.128,-0.12
-9.7406e-03,-0.128,-0.136
-9.7405e-03,-0.128,-0.12
-9.7403e-03,-0.128,-0.128
-9.7402e-03,-0.128,-0.12
-9.7400e-03,-0.128,-0.136
-9.7398e-03,-0.128,-0.12
-9.7397e-03,-0.128,-0.136
-9.7395e-03,-0.128,-0.12
-9.7394e-03,-0.128,-0.136
-9.7392e-03,-0.128,-0.12
-9.7390e-03,-0.128,-0.136
-9.7389e-03,-0.128,-0.12
-9.7387e-03,-0.12,-0.136
-9.7386e-03,-0.128,-0.12
-9.7384e-03,-0.128,-0.136
-9.7382e-03,-0.128,-0.12
-9.7381e-03,-0.128,-0.136
-9.7379e-03,-0.128,-0.12
-9.7378e-03,-0.128,-0.136
-9.7376e-03,-0.128,-0.12
-9.7374e-03,-0.128,-0.136
-9.7373e-03,-0.128,-0.12
-9.7371e-03,-0.128,-0.136
-9.7370e-03,-0.128,-0.12
-9.7368e-03,-0.128,-0.136
-9.7366e-03,-0.128,-0.12
-9.7365e-03,-0.128,-0.136
-9.7363e-03,-0.128,-0.12
-9.7362e-03,-0.12,-0.136
-9.7360e-03,-0.128,-0.12
-9.7358e-03,-0.128,-0.136
-9.7357e-03,-0.128,-0.12
-9.7355e-03,-0.128,-0.136
-9.7354e-03,-0.128,-0.12
-9.7352e-03,-0.128,-0.136
-9.7350e-03,-0.128,-0.12
-9.7349e-03,-0.12,-0.136
-9.7347e-03,-0.128,-0.12
-9.7346e-03,-0.128,-0.136
-9.7344e-03,-0.128,-0.12
-9.7342e-03,-0.12,-0.136
-9.7341e-03,-0.128,-0.12
-9.7339e-03,-0.128,-0.136
-9.7338e-03,-0.12,-0.12
-9.7336e-03,-0.128,-0.136
-9.7334e-03,-0.128,-0.12
-9.7333e-03,-0.136,-0.136
-9.7331e-03,-0.128,-0.12
-9.7330e-03,-0.128,-0.136
-9.7328e-03,-0.128,-0.12
-9.7326e-03,-0.128,-0.136
-9.7325e-03,-0.128,-0.12
-9.7323e-03,-0.128,-0.136
-9.7322e-03,-0.128,-0.12
-9.7320e-03,-0.128,-0.136
-9.7318e-03,-0.128,-0.12
-9.7317e-03,-0.128,-0.136
-9.7315e-03,-0.128,-0.12
-9.7314e-03,-0.128,-0.136
-9.7312e-03,-0.128,-0.12
-9.7310e-03,-0.128,-0.136
-9.7309e-03,-0.128,-0.12
-9.7307e-03,-0.128,-0.136
-9.7306e-03,-0.128,-0.12
-9.7304e-03,-0.128,-0.136
-9.7302e-03,-0.128,-0.12
-9.7301e-03,-0.136,-0.128
-9.7299e-03,-0.128,-0.12
-9.7298e-03,-0.128,-0.136
-9.7296e-03,-0.128,-0.12
-9.7294e-03,-0.128,-0.136
-9.7293e-03,-0.128,-0.12
-9.7291e-03,-0.128,-0.136
-9.7290e-03,-0.128,-0.12
-9.7288e-03,-0.128,-0.128
-9.7286e-03,-0.128,-0.12
-9.7285e-03,-0.128,-0.136
-9.7283e-03,-0.128,-0.12
-9.7282e-03,-0.128,-0.136
-9.7280e-03,-0.128,-0.12
-9.7278e-03,-0.128,-0.128
-9.7277e-03,-0.128,-0.12
-9.7275e-03,-0.128,-0.128
-9.7274e-03,-0.12,-0.12
-9.7272e-03,-0.128,-0.136
-9.7270e-03,-0.128,-0.12
-9.7269e-03,-0.128,-0.136
-9.7267e-03,-0.12,-0.12
-9.7266e-03,-0.128,-0.128
-9.7264e-03,-0.128,-0.12
-9.7262e-03,-0.128,-0.128
-9.7261e-03,-0.12,-0.12
-9.7259e-03,-0.12,-0.128
-9.7258e-03,-0.12,-0.12
-9.7256e-03,-0.12,-0.128
-9.7254e-03,-0.12,-0.12
-9.7253e-03,-0.128,-0.128
-9.7251e-03,-0.128,-0.12
-9.7250e-03,-0.12,-0.128
-9.7248e-03,-0.12,-0.12
-9.7246e-03,-0.128,-0.136
-9.7245e-03,-0.128,-0.12
-9.7243e-03,-0.128,-0.128
-9.7242e-03,-0.128,-0.12
-9.7240e-03,-0.128,-0.128
-9.7238e-03,-0.128,-0.12
-9.7237e-03,-0.128,-0.128
-9.7235e-03,-0.128,-0.12
-9.7234e-03,-0.128,-0.136
-9.7232e-03,-0.128,-0.12
-9.7230e-03,-0.12,-0.128
-9.7229e-03,-0.128,-0.12
-9.7227e-03,-0.128,-0.128
-9.7226e-03,-0.12,-0.12
-9.7224e-03,-0.128,-0.136
-9.7222e-03,-0.12,-0.12
-9.7221e-03,-0.128,-0.128
-9.7219e-03,-0.128,-0.12
-9.7218e-03,-0.128,-0.128
-9.7216e-03,-0.12,-0.12
-9.7214e-03,-0.128,-0.128
-9.7213e-03,-0.128,-0.12
-9.7211e-03,-0.128,-0.136
-9.7210e-03,-0.128,-0.12
-9.7208e-03,-0.128,-0.136
-9.7206e-03,-0.128,-0.12
-9.7205e-03,-0.128,-0.136
-9.7203e-03,-0.128,-0.12
-9.7202e-03,-0.128,-0.136
-9.7200e-03,-0.128,-0.12
-9.7198e-03,-0.128,-0.136
-9.7197e-03,-0.128,-0.12
-9.7195e-03,-0.128,-0.136
-9.7194e-03,-0.128,-0.12
-9.7192e-03,-0.128,-0.136
-9.7190e-03,-0.128,-0.12
-9.7189e-03,-0.128,-0.136
-9.7187e-03,-0.128,-0.12
-9.7186e-03,-0.128,-0.136
-9.7184e-03,-0.128,-0.12
-9.7182e-03,-0.128,-0.136
-9.7181e-03,-0.128,-0.12
-9.7179e-03,-0.128,-0.136
-9.7178e-03,-0.128,-0.12
-9.7176e-03,-0.136,-0.136
-9.7174e-03,-0.128,-0.12
-9.7173e-03,-0.128,-0.136
-9.7171e-03,-0.128,-0.12
-9.7170e-03,-0.128,-0.136
-9.7168e-03,-0.128,-0.12
-9.7166e-03,-0.128,-0.136
-9.7165e-03,-0.128,-0.12
-9.7163e-03,-0.128,-0.136
-9.7162e-03,-0.128,-0.12
-9.7160e-03,-0.128,-0.136
-9.7158e-03,-0.128,-0.12
-9.7157e-03,-0.128,-0.136
-9.7155e-03,-0.12,-0.12
-9.7154e-03,-0.128,-0.136
-9.7152e-03,-0.128,-0.12
-9.7150e-03,-0.12,-0.136
-9.7149e-03,-0.128,-0.12
-9.7147e-03,-0.128,-0.136
-9.7146e-03,-0.12,-0.12
-9.7144e-03,-0.12,-0.136
-9.7142e-03,-0.12,-0.12
-9.7141e-03,-0.128,-0.136
-9.7139e-03,-0.12,-0.12
-9.7138e-03,-0.128,-0.136
-9.7136e-03,-0.12,-0.12
-9.7134e-03,-0.128,-0.136
-9.7133e-03,-0.12,-0.12
-9.7131e-03,-0.128,-0.136
-9.7130e-03,-0.128,-0.12
-9.7128e-03,-0.128,-0.136
-9.7126e-03,-0.128,-0.12
-9.7125e-03,-0.128,-0.128
-9.7123e-03,-0.128,-0.12
-9.7122e-03,-0.12,-0.136
-9.7120e-03,-0.128,-0.12
-9.7118e-03,-0.128,-0.136
-9.7117e-03,-0.128,-0.12
-9.7115e-03,-0.128,-0.136
-9.7114e-03,-0.128,-0.12
-9.7112e-03,-0.128,-0.136
-9.7110e-03,-0.128,-0.12
-9.7109e-03,-0.128,-0.136
-9.7107e-03,-0.128,-0.12
-9.7106e-03,-0.128,-0.136
-9.7104e-03,-0.128,-0.12
-9.7102e-03,-0.128,-0.136
-9.7101e-03,-0.128,-0.12
-9.7099e-03,-0.128,-0.136
-9.7098e-03,-0.128,-0.12
-9.7096e-03,-0.128,-0.128
-9.7094e-03,-0.128,-0.12
-9.7093e-03,-0.128,-0.136
-9.7091e-03,-0.128,-0.12
-9.7090e-03,-0.128,-0.136
-9.7088e-03,-0.128,-0.12
-9.7086e-03,-0.128,-0.136
-9.7085e-03,-0.128,-0.12
-9.7083e-03,-0.128,-0.136
-9.7082e-03,-0.128,-0.12
-9.7080e-03,-0.128,-0.136
-9.7078e-03,-0.128,-0.12
-9.7077e-03,-0.128,-0.136
-9.7075e-03,-0.128,-0.12
-9.7074e-03,-0.12,-0.136
-9.7072e-03,-0.128,-0.12
-9.7070e-03,-0.128,-0.136
-9.7069e-03,-0.128,-0.12
-9.7067e-03,-0.128,-0.136
-9.7066e-03,-0.128,-0.12
-9.7064e-03,-0.128,-0.136
-9.7062e-03,-0.12,-0.12
-9.7061e-03,-0.128,-0.136
-9.7059e-03,-0.128,-0.12
-9.7058e-03,-0.128,-0.136
-9.7056e-03,-0.128,-0.12
-9.7054e-03,-0.128,-0.128
-9.7053e-03,-0.128,-0.12
-9.7051e-03,-0.128,-0.136
-9.7050e-03,-0.12,-0.12
-9.7048e-03,-0.128,-0.136
-9.7046e-03,-0.128,-0.12
-9.7045e-03,-0.128,-0.136
-9.7043e-03,-0.12,-0.12
-9.7042e-03,-0.128,-0.136
-9.7040e-03,-0.128,-0.12
-9.7038e-03,-0.128,-0.136
-9.7037e-03,-0.12,-0.12
-9.7035e-03,-0.128,-0.136
-9.7034e-03,-0.128,-0.12
-9.7032e-03,-0.12,-0.136
-9.7030e-03,-0.128,-0.12
-9.7029e-03,-0.128,-0.136
-9.7027e-03,-0.12,-0.12
-9.7026e-03,-0.128,-0.136
-9.7024e-03,-0.128,-0.12
-9.7022e-03,-0.128,-0.136
-9.7021e-03,-0.128,-0.12
-9.7019e-03,-0.128,-0.136
-9.7018e-03,-0.128,-0.12
-9.7016e-03,-0.128,-0.136
-9.7014e-03,-0.128,-0.12
-9.7013e-03,-0.128,-0.136
-9.7011e-03,-0.128,-0.12
-9.7010e-03,-0.128,-0.136
-9.7008e-03,-0.128,-0.12
-9.7006e-03,-0.128,-0.136
-9.7005e-03,-0.128,-0.12
-9.7003e-03,-0.128,-0.128
-9.7002e-03,-0.128,-0.12
-9.7000e-03,-0.128,-0.136
-9.6998e-03,-0.128,-0.12
-9.6997e-03,-0.128,-0.128
-9.6995e-03,-0.128,-0.12
-9.6994e-03,-0.128,-0.128
-9.6992e-03,-0.128,-0.12
-9.6990e-03,-0.128,-0.128
-9.6989e-03,-0.128,-0.12
-9.6987e-03,-0.128,-0.136
-9.6986e-03,-0.128,-0.12
-9.6984e-03,-0.128,-0.136
-9.6982e-03,-0.128,-0.12
-9.6981e-03,-0.128,-0.136
-9.6979e-03,-0.128,-0.12
-9.6978e-03,-0.128,-0.128
-9.6976e-03,-0.128,-0.12
-9.6974e-03,-0.128,-0.136
-9.6973e-03,-0.128,-0.12
-9.6971e-03,-0.128,-0.136
-9.6970e-03,-0.128,-0.12
-9.6968e-03,-0.128,-0.128
-9.6966e-03,-0.128,-0.12
-9.6965e-03,-0.128,-0.128
-9.6963e-03,-0.12,-0.12
-9.6962e-03,-0.128,-0.128
-9.6960e-03,-0.128,-0.12
-9.6958e-03,-0.12,-0.136
-9.6957e-03,-0.128,-0.12
-9.6955e-03,-0.128,-0.128
-9.6954e-03,-0.128,-0.12
-9.6952e-03,-0.128,-0.128
-9.6950e-03,-0.12,-0.12
-9.6949e-03,-0.128,-0.136
-9.6947e-03,-0.128,-0.112
-9.6946e-03,-0.128,-0.136
-9.6944e-03,-0.12,-0.12
-9.6942e-03,-0.128,-0.128
-9.6941e-03,-0.12,-0.12
-9.6939e-03,-0.128,-0.128
-9.6938e-03,-0.12,-0.12
-9.6936e-03,-0.128,-0.136
-9.6934e-03,-0.128,-0.12
-9.6933e-03,-0.128,-0.128
-9.6931e-03,-0.128,-0.12
-9.6930e-03,-0.128,-0.128
-9.6928e-03,-0.12,-0.12
-9.6926e-03,-0.128,-0.128
-9.6925e-03,-0.128,-0.12
-9.6923e-03,-0.128,-0.136
-9.6922e-03,-0.128,-0.12
-9.6920e-03,-0.128,-0.136
-9.6918e-03,-0.128,-0.12
-9.6917e-03,-0.128,-0.128
-9.6915e-03,-0.128,-0.12
-9.6914e-03,-0.128,-0.136
-9.6912e-03,-0.128,-0.12
-9.6910e-03,-0.128,-0.136
-9.6909e-03,-0.128,-0.12
-9.6907e-03,-0.128,-0.136
-9.6906e-03,-0.128,-0.12
-9.6904e-03,-0.128,-0.136
-9.6902e-03,-0.136,-0.12
-9.6901e-03,-0.128,-0.136
-9.6899e-03,-0.128,-0.12
-9.6898e-03,-0.128,-0.136
-9.6896e-03,-0.128,-0.12
-9.6894e-03,-0.128,-0.136
-9.6893e-03,-0.128,-0.12
-9.6891e-03,-0.136,-0.136
-9.6890e-03,-0.136,-0.12
-9.6888e-03,-0.128,-0.136
-9.6886e-03,-0.128,-0.12
-9.6885e-03,-0.136,-0.136
-9.6883e-03,-0.136,-0.12
-9.6882e-03,-0.128,-0.136
-9.6880e-03,-0.128,-0.12
-9.6878e-03,-0.128,-0.136
-9.6877e-03,-0.128,-0.12
-9.6875e-03,-0.128,-0.136
-9.6874e-03,-0.128,-0.12
-9.6872e-03,-0.136,-0.136
-9.6870e-03,-0.128,-0.12
-9.6869e-03,-0.128,-0.136
-9.6867e-03,-0.128,-0.12
-9.6866e-03,-0.128,-0.136
-9.6864e-03,-0.128,-0.12
-9.6862e-03,-0.128,-0.136
-9.6861e-03,-0.128,-0.12
-9.6859e-03,-0.128,-0.136
-9.6858e-03,-0.128,-0.12
-9.6856e-03,-0.128,-0.136
-9.6854e-03,-0.128,-0.12
-9.6853e-03,-0.128,-0.136
-9.6851e-03,-0.12,-0.12
-9.6850e-03,-0.12,-0.136
-9.6848e-03,-0.128,-0.12
-9.6846e-03,-0.12,-0.136
-9.6845e-03,-0.128,-0.12
-9.6843e-03,-0.128,-0.136
-9.6842e-03,-0.128,-0.12
-9.6840e-03,-0.12,-0.136
-9.6838e-03,-0.128,-0.12
-9.6837e-03,-0.12,-0.136
-9.6835e-03,-0.12,-0.12
-9.6834e-03,-0.128,-0.136
-9.6832e-03,-0.128,-0.12
-9.6830e-03,-0.128,-0.128
-9.6829e-03,-0.128,-0.12
-9.6827e-03,-0.12,-0.136
-9.6826e-03,-0.128,-0.12
[truncated: 123,015 more rows]
